# Supplementary material for: Developmental dynamics of Kranz cell transcriptional specificity in maize leaf reveals early onset of C4-related processes
Source: J Exp Bot. 2014 Apr 30;65(13):3543–55. doi: 10.1093/jxb/eru152 (PMC4085964; doi:10.1093/jxb/eru152)
Supplement: Supplementary Data [file supp_eru152_jexbot121491_file001.xlsx]

## Sheet: S1-Final_DE-FDR_0.01
GENE	BINCODE	Functional categories	Annotation	Rice homolog	Arabidopsis homolog	log2 fold change between BS and M	log2FC.(-1cm)	log2FC.(+4cm)	log2FC.(+9cm)	normalized average expression	(-1 cm).BS	(-1 cm).M	(+4 cm).BS	(+4 cm).M	(+9cm).BS	(+9cm).M	FDR between BS and M	(-1 cm).FDR	(+4 cm).FDR	(+9).FDR
GRMZM2G066496	13	amino acid metabolism	ACT domain-containing protein	Os12g05650.1	AT5G04740.1		0.902586	2.20428	1.17563		2.07921	1.11223	7.41002	1.60792	7.37716	3.26579		0.00228035	1.93256e-37	0.00115246
GRMZM2G120579	13	amino acid metabolism	uridylyltransferase-related	Os08g14440.2	AT1G16880.1		2.33773	3.88004	2.543		23.9806	4.74387	48.1588	3.27089	32.0993	5.50779		4.36454e-29	1.70744e-98	2.90228e-21
GRMZM5G860137	13.2.6.3	amino acid metabolism.degradation.aromatic aa.tryptophan	ACAT2 (ACETOACETYL-COA THIOLASE 2); acetyl-CoA C-acetyltransferase/ catalytic	Os01g02020.1	AT5G48230.2		1.33329	0.542823	0.608185		1.40113	0.556056	1.85872	1.27587	0.474318	0.311163		7.94841e-05	0.0274654	0.504817
GRMZM2G047564	13.2.6.3	amino acid metabolism.degradation.aromatic aa.tryptophan	protein 3-hydroxyisobutyryl-CoA hydrolase/ catalytic, putative	Os06g39344.1	AT4G13360.1		1.23993	1.03991	0.246981		2.34266	0.991866	2.22025	1.07984	1.26662	1.06733		1.57771e-05	1.54064e-06	0.822215
GRMZM2G154093	13.2.6.2	amino acid metabolism.degradation.aromatic aa.tyrosine	HGO (HOMOGENTISATE 1,2-DIOXYGENASE); homogentisate 1,2-dioxygenase	Os06g01360.1	AT5G54080.2		-0.888886	-2.09389	-1.35972		0.539513	0.999041	0.373206	1.59321	0.16343	0.419419		0.0207902	4.22214e-14	0.0571167
GRMZM2G174145	13.2.6.2	amino acid metabolism.degradation.aromatic aa.tyrosine	aminotransferase class I and II family protein	Os10g34350.1	AT1G77670.1		0.118285	-2.3335	-0.664116		1.51796	1.39847	0.206405	1.04034	0.164373	0.260465		0.924749	8.75522e-13	0.615274
GRMZM2G006480	13.2.6.2	amino acid metabolism.degradation.aromatic aa.tyrosine	aminotransferase, putative	Os11g42510.1	AT5G53970.1		-2.31264	-1.30898	-0.780938		0.469637	2.33311	1.96381	4.86566	3.13956	5.39453		3.4069e-16	4.22214e-11	0.0625917
GRMZM2G096958	13.2.6.2	amino acid metabolism.degradation.aromatic aa.tyrosine	aminotransferase-related	Os02g20360.1	AT5G36160.1		-0.187518	-1.78652	-1.58543		0.218776	0.249143	0.0721095	0.248765	0.0166741	0.0500388		1	0.002277	0.586692
GRMZM2G029566	13.2.6.2	amino acid metabolism.degradation.aromatic aa.tyrosine	fumarylacetoacetase, putative	Os02g10310.1	AT1G12050.1		-0.758566	-0.588602	-1.27909		1.55502	2.6308	1.19726	1.80043	1.35615	3.29116		0.00792225	0.0231493	0.00189791
GRMZM2G093359	13.2.6.2	amino acid metabolism.degradation.aromatic aa.tyrosine	fumarylacetoacetase, putative	Os02g10310.1	AT1G12050.1		0.0187474	-0.67926	-0.358293		2.44244	2.41091	2.72067	4.35666	3.08126	3.94989		1	0.000903365	0.557286
GRMZM2G448446	13.2.6.2	amino acid metabolism.degradation.aromatic aa.tyrosine	fumarylacetoacetate hydrolase family protein	Os03g61330.2	AT4G15940.1		1.6373	1.80521	2.74453		1.95553	0.628617	1.94066	0.555297	4.14219	0.618081		6.58973e-08	3.44305e-15	2.09205e-14
GRMZM2G082032	13.2.3.1.1	amino acid metabolism.degradation.aspartate family.asparagine.L-asparaginase	L-asparaginase, putative / L-asparagine amidohydrolase, putative	Os04g55710.1	AT3G16150.1		-0.353535	-0.351593	0.82357		6.82531	8.72062	21.6138	27.5785	31.599	17.8548		0.22457	0.0574906	0.00569879
GRMZM2G019363	13.2.3.5	amino acid metabolism.degradation.aspartate family.lysine	Encodes a protein of unknown function. It has been crystallized and shown to be structurally almost identical to the protein encoded by At5g11950.	Os09g37540.1	AT2G37210.1		0.614013	1.56172	1.90391		35.0502	22.901	78.9111	26.731	17.9328	4.79198		0.00299378	1.006e-26	6.47427e-11
GRMZM2G398500	13.2.3.5	amino acid metabolism.degradation.aspartate family.lysine	enoyl-CoA hydratase, putative	Os02g43710.1	AT4G16800.1		0.367618	0.643661	-1.43729		0.385766	0.298992	0.5735	0.36709	0.320474	0.867881		0.787153	0.0889214	0.00866827
GRMZM2G034503	13.2.3.5	amino acid metabolism.degradation.aspartate family.lysine	lysine decarboxylase family protein	Os03g39010.1	AT1G50575.1		-0.0901895	-0.218904	1.18548		1.36481	1.45285	1.35691	1.57923	2.02156	0.888837		1	0.544808	0.00764908
GRMZM2G021406	13.2.3.5	amino acid metabolism.degradation.aspartate family.lysine	protein homodimerization	Os05g46360.1	AT5G11950.2		-1.19927	-0.151467	-0.122532		0.671804	1.54262	0.186496	0.207141	2.02652	2.20616		0.000144914	0.947418	0.972774
GRMZM2G015295	13.2.3.4	amino acid metabolism.degradation.aspartate family.methionine	MEE58 (MATERNAL EFFECT EMBRYO ARREST 58); adenosylhomocysteinase	Os11g26850.2	AT4G13940.1		1.1067	1.37791	-0.723149		26.1273	12.1324	1.57548	0.606209	1.02119	1.68576		2.45914e-08	7.67499e-09	0.161287
GRMZM2G019437	13.2.3.4	amino acid metabolism.degradation.aspartate family.methionine	methionyl-tRNA formyltransferase, putative, expressed seq=cds; coord=3:207427554..207428136:-1; parent_gene=GRMZM2G019437	Os01g49330.1	AT1G66520.1		1.0468	0.891864	2.52979		2.74717	1.32974	2.08024	1.12108	1.4323	0.248023		0.000127893	6.10464e-05	4.92591e-08
GRMZM2G450498	13.2.3.4.1	amino acid metabolism.degradation.aspartate family.methionine.methionine gamma-lyase	ATMGL (ARABIDOPSIS THALIANA METHIONINE GAMMA-LYASE); catalytic/ methionine gamma-lyase	Os10g37340.1	AT1G64660.1		1.40026	-1.61135	-0.95153		1.64915	0.624797	0.0166744	0.0509464	0.0249523	0.0482558		6.80343e-06	0.210623	0.733989
GRMZM2G031825	13.2.3.2	amino acid metabolism.degradation.aspartate family.threonine	GLY2; hydroxyacylglutathione hydrolase	Os03g21460.1	AT3G10850.1		1.001	1.96784	0.664476		1.67453	0.836684	3.27963	0.83839	2.44494	1.54256		0.00194493	1.133e-22	0.198427
GRMZM2G076006	13.2.3.2	amino acid metabolism.degradation.aspartate family.threonine	lactoylglutathione lyase, putative / glyoxalase I, putative	Os05g14194.1	AT1G67280.1		-0.556015	-0.986079	-0.284437		8.80511	12.9453	3.45971	6.85297	1.82266	2.21988		0.0173639	1.18855e-07	0.730277
GRMZM2G081268	13.2.3.2	amino acid metabolism.degradation.aspartate family.threonine	lactoylglutathione lyase, putative / glyoxalase I, putative	Os02g17920.1	AT1G67280.1		-1.68918	-1.5573	-0.732802		1.11909	3.60879	4.68293	13.7819	4.05327	6.73599		5.1137e-12	2.82312e-19	0.0743775
GRMZM2G125310	13.2.3.2	amino acid metabolism.degradation.aspartate family.threonine	lactoylglutathione lyase, putative / glyoxalase I, putative	Os05g22970.1	AT1G08110.4		0.193581	0.51661	-0.0162621		9.71642	8.49635	9.81807	6.86296	8.08096	8.17256		0.558497	0.00351917	1
GRMZM2G181192	13.2.3.2	amino acid metabolism.degradation.aspartate family.threonine	lactoylglutathione lyase, putative / glyoxalase I, putative	Os08g09250.2	AT1G11840.4		1.03883	1.11793	0.313669		9.14359	4.45039	17.9773	8.28312	21.2479	17.0959		2.24103e-06	4.14454e-13	0.507109
GRMZM2G052630	13.2.4.4	amino acid metabolism.degradation.branched-chain group.leucine	IVD (ISOVALERYL-COA-DEHYDROGENASE); ATP binding / isovaleryl-CoA dehydrogenase	Os05g03480.2	AT3G45300.1		0.332482	1.58508	2.1019		0.518482	0.411762	0.667329	0.222424	1.41486	0.329593		0.700242	1.80294e-06	4.53157e-06
GRMZM2G019926	13.2.4.4	amino acid metabolism.degradation.branched-chain group.leucine	MCCA; methylcrotonoyl-CoA carboxylase	-	-		1.76463	3.39749	1.36176		1.14805	0.337875	1.9973	0.189538	1.49119	0.580233		2.05765e-06	1.27851e-39	0.001723
GRMZM2G702490	13.2.4.4	amino acid metabolism.degradation.branched-chain group.leucine	MCCB (3-METHYLCROTONYL-COA CARBOXYLASE); biotin carboxylase/ methylcrotonoyl-CoA carboxylase	Os08g32850.1	AT4G34030.1		0.347189	0.672814	1.16439		3.0344	2.38539	2.73593	1.7162	1.92341	0.85814		0.294654	0.00162626	0.0113189
GRMZM2G095141	13.2.4.4	amino acid metabolism.degradation.branched-chain group.leucine	hydroxymethylglutaryl-CoA lyase, putative / 3-hydroxy-3-methylglutarate-CoA lyase, putative / HMG-CoA lyase, putative	Os11g04210.1	AT2G26800.1		-0.344877	-0.660039	-0.238791		2.76467	3.51125	3.66553	5.792	7.01529	8.27806		0.340558	0.000704308	0.841599
GRMZM2G033644	13.2.4.1	amino acid metabolism.degradation.branched-chain group.shared	BCE2; acetyltransferase/ alpha-ketoacid dehydrogenase/ dihydrolipoamide branched chain acyltransferase	Os01g21160.1	AT3G06850.2		1.49156	4.52329	1.89557		1.06444	0.378544	1.79507	0.0780612	0.693086	0.186279		5.46825e-05	1.0781e-50	0.000634392
GRMZM2G037614	13.2.4.1	amino acid metabolism.degradation.branched-chain group.shared	DIN4 (DARK INDUCIBLE 4); 3-methyl-2-oxobutanoate dehydrogenase (2-methylpropanoyl-transferring)/ catalytic	Os07g07470.1	AT1G55510.1		0.77149	2.09898	0.940411		3.82947	2.24335	4.31134	1.00637	1.75646	0.915262		0.00280105	1.97125e-28	0.0332504
GRMZM2G033491	13.2.4.1	amino acid metabolism.degradation.branched-chain group.shared	ECHIA (ENOYL-COA HYDRATASE/ISOMERASE A); catalytic	Os03g19680.1	AT4G16210.1		0.901076	1.33817	0.536296		2.87878	1.54155	3.65507	1.44566	1.60252	1.105		0.000870166	3.1982e-12	0.37818
GRMZM2G088689	13.2.4.1	amino acid metabolism.degradation.branched-chain group.shared	2-oxoisovalerate dehydrogenase, putative / 3-methyl-2-oxobutanoate dehydrogenase, putative / branched-chain alpha-keto acid dehydrogenase E1 alpha subunit, putative	Os12g08260.2	AT5G09300.1		0.527111	3.28643	2.6216		0.414429	0.28759	4.10173	0.420391	5.78865	0.940581		0.50188	2.60593e-56	3.62293e-15
GRMZM2G108076	13.2.4.3	amino acid metabolism.degradation.branched-chain group.valine	ALDH6B2; 3-chloroallyl aldehyde dehydrogenase/ methylmalonate-semialdehyde dehydrogenase (acylating)/ oxidoreductase	Os07g09060.3	AT2G14170.2		0.830061	0.56217	1.01255		2.14567	1.20695	1.75308	1.18733	1.20039	0.595		0.00452924	0.0234485	0.0461505
GRMZM2G374302	13.2.2.3	amino acid metabolism.degradation.glutamate family.arginine	ADC1 (ARGININE DECARBOXYLASE 1); arginine decarboxylase	Os04g01690.3	AT2G16500.1		-1.31761	0.37195	-1.92196		16.4508	41.0042	18.3354	14.1685	8.96477	33.9708		9.40619e-13	0.0371695	3.36988e-11
GRMZM2G080828	13.2.2.3	amino acid metabolism.degradation.glutamate family.arginine	delta-OAT; ornithine-oxo-acid transaminase	Os03g44150.1	AT5G46180.1		0.941124	0.904519	0.70357		0.768422	0.400215	1.2736	0.680372	1.33038	0.816919		0.0284318	0.000520131	0.216498
GRMZM2G068665	13.2.2.3	amino acid metabolism.degradation.glutamate family.arginine	P5CR (PYRROLINE-5- CARBOXYLATE (P5C) REDUCTASE); pyrroline-5-carboxylate reductase	Os01g71990.1	AT5G14800.1		0.374086	0.683298	0.0870443		5.10548	3.93936	9.05464	5.63869	3.21489	3.02666		0.201387	7.003e-05	1
GRMZM2G461569	13.2.2.3	amino acid metabolism.degradation.glutamate family.arginine	URE (UREASE); urease	-	AT1G67550.1		0.379721	0.33575	1.72923		1.24712	0.958517	0.884451	0.700815	0.655261	0.197636		0.394556	0.362883	0.00128555
GRMZM2G413652	13.2.2.3	amino acid metabolism.degradation.glutamate family.arginine	UREG (UREASE ACCESSORY PROTEIN G); ATP binding / metal ion binding / nickel ion binding / nucleotide binding	Os05g49050.1	AT2G34470.1		0.81847	-0.490619	1.90062		1.72793	0.979811	0.502753	0.706391	0.466281	0.124884		0.00933299	0.194491	0.00851401
GRMZM2G090087	13.2.2.2	amino acid metabolism.degradation.glutamate family.proline	ALDH12A1; 1-pyrroline-5-carboxylate dehydrogenase/ 3-chloroallyl aldehyde dehydrogenase	Os05g45960.1	AT5G62530.1		-0.64699	0.470361	1.81566		2.83511	4.43949	4.5294	3.26925	1.52147	0.432209		0.0149633	0.0214992	9.69366e-05
GRMZM2G053720	13.2.2.2	amino acid metabolism.degradation.glutamate family.proline	proline oxidase, putative / osmotic stress-responsive proline dehydrogenase, putative	Os10g40360.1	AT5G38710.1		-0.811372	0.142738	1.07181		1.15281	2.02304	11.2249	10.1675	13.1802	6.27011		0.00824752	0.580932	0.000410198
GRMZM2G451314	13.2.7	amino acid metabolism.degradation.histidine	histidine decarboxylase, putative, expressed seq=cds; coord=5:170419736..170420367:-1; parent_gene=GRMZM2G451314	Os02g33710.1	AT1G43710.1		0.805768	0.962945	0.539579		2.16171	1.23662	5.12321	2.62825	3.3997	2.3389		0.00573752	1.10326e-07	0.238099
GRMZM2G029262	13.2.5.3	amino acid metabolism.degradation.serine-glycine-cysteine group.cysteine	MST1 (MERCAPTOPYRUVATE SULFURTRANSFERASE 1); 3-mercaptopyruvate sulfurtransferase/ sulfurtransferase/ thiosulfate sulfurtransferase	Os12g41500.1	AT1G79230.1		0.373754	-0.122282	1.36211		5.63111	4.34593	5.29088	5.75888	8.61875	3.3528		0.194729	0.730619	2.0613e-05
GRMZM2G168888	13.2.5.3	amino acid metabolism.degradation.serine-glycine-cysteine group.cysteine	MST1 (MERCAPTOPYRUVATE SULFURTRANSFERASE 1); 3-mercaptopyruvate sulfurtransferase/ sulfurtransferase/ thiosulfate sulfurtransferase	Os02g07044.1	AT1G79230.1		-0.573002	-0.619579	0.24206		3.49988	5.20648	5.07922	7.80385	2.37412	2.0074		0.0293387	0.000959836	0.903705
GRMZM2G104310	13.2.5.2	amino acid metabolism.degradation.serine-glycine-cysteine group.glycine	AtGLDP2 (Arabidopsis thaliana glycine decarboxylase P-protein 2); ATP binding / glycine dehydrogenase (decarboxylating)	Os06g40940.1	AT2G26080.1		3.09828	4.8392	2.43431		16.2326	1.89546	26.7213	0.933496	21.0817	3.90037		4.25989e-42	1.70744e-98	3.82013e-18
GRMZM2G147256	13.2.5.2	amino acid metabolism.degradation.serine-glycine-cysteine group.glycine	THA1 (Threonine Aldolase 1); aldehyde-lyase/ threonine aldolase	Os04g43650.2	AT1G08630.4		-1.19368	-0.688571	-1.18616		1.45987	3.33924	1.44876	2.33495	0.106589	0.242538		1.88047e-06	0.00349195	0.216442
GRMZM2G147268	13.2.5.2	amino acid metabolism.degradation.serine-glycine-cysteine group.glycine	THA1 (Threonine Aldolase 1); aldehyde-lyase/ threonine aldolase	Os04g43650.2	AT1G08630.4		4.02142	3.81805	1.03276		0.36796	0.0226586	0.388567	0.0275497	0.192103	0.0938953		6.45566e-07	3.56917e-13	0.308884
GRMZM5G876898	13.2.5.2	amino acid metabolism.degradation.serine-glycine-cysteine group.glycine	aminomethyltransferase, putative	Os04g53230.1	AT1G11860.2		1.81252	3.17364	2.64657		14.6043	4.15774	18.4485	2.04455	56.9208	9.09023		3.21772e-18	4.72106e-88	2.25362e-24
GRMZM2G074282	13.2.5.1	amino acid metabolism.degradation.serine-glycine-cysteine group.serine	HPR; glycerate dehydrogenase/ poly(U) binding	Os02g01150.1	AT1G68010.1		0.760472	0.955038	0.500494		22.5167	13.2917	45.8179	23.6341	15.3702	10.8647		0.000169266	1.6724e-10	0.233087
GRMZM2G129304	13.99	amino acid metabolism.misc	ACR4 (ACT REPEAT 4); amino acid binding	Os08g42080.1	AT1G69040.1		1.30881	4.60208	3.68861		3.68309	1.4867	2.2733	0.0936035	1.45881	0.11314		2.34459e-07	1.57583e-60	6.35034e-14
GRMZM2G135617	13.99	amino acid metabolism.misc	ACR4 (ACT REPEAT 4); amino acid binding	Os08g42100.1	AT1G69040.2		0.74751	1.80558	3.81532		0.342177	0.203811	0.273131	0.0781335	0.715333	0.050814		0.302823	0.000370635	9.81973e-09
GRMZM2G051129	13.1.6.1.2	amino acid metabolism.synthesis.aromatic aa.chorismate.3-dehydroquinate synthase	3-dehydroquinate synthase, putative	Os09g36800.1	AT5G66120.2		0.860791	0.405126	1.51309		7.81772	4.30483	8.00378	6.04422	4.41272	1.54605		0.00010539	0.0337552	2.04592e-05
GRMZM2G117707	13.1.6.1.1	amino acid metabolism.synthesis.aromatic aa.chorismate.3-deoxy-D-arabino-heptulosonate 7-phosphate synthase	DHS2 (3-deoxy-d-arabino-heptulosonate 7-phosphate synthase); 3-deoxy-7-phosphoheptulonate synthase	Os07g42960.1	AT4G33510.2		-0.00158495	-1.915	-2.34238		8.09498	8.10388	3.73016	14.067	0.243286	1.2338		1	2.02743e-27	9.55954e-07
GRMZM2G365160	13.1.6.1.1	amino acid metabolism.synthesis.aromatic aa.chorismate.3-deoxy-D-arabino-heptulosonate 7-phosphate synthase	2-dehydro-3-deoxyphosphoheptonate aldolase, putative / 3-deoxy-D-arabino-heptulosonate 7-phosphate synthase, putative / DAHP synthetase, putative	Os07g42960.1	AT1G22410.1		-0.465899	-3.1393	-2.26371		2.68275	3.70536	0.138783	1.22282	0.144812	0.695424		0.120244	6.38752e-21	0.00023962
GRMZM2G119249	13.1.6.1.5	amino acid metabolism.synthesis.aromatic aa.chorismate.shikimate kinase	shikimate kinase family protein	Os01g01302.1	AT3G26900.3		0.0819835	-0.490747	-0.155316		8.85482	8.36566	9.54709	13.4153	8.86706	9.87494		0.979882	0.00699643	0.916223
GRMZM2G004590	13.1.6.1.5	amino acid metabolism.synthesis.aromatic aa.chorismate.shikimate kinase	shikimate kinase, putative	Os04g54800.1	AT2G21940.4		1.665	0	-0.343402		0.653316	0.206019	0.001	0.001	0.0183298	0.0232558		0.000362493	1	1
GRMZM2G161566	13.1.6.1.5	amino acid metabolism.synthesis.aromatic aa.chorismate.shikimate kinase	shikimate kinase, putative	Os02g51410.1	AT2G21940.5		1.19211	1.57555	0.240417		3.93021	1.72011	2.28735	0.76744	0.972472	0.823198		1.4726e-06	2.75979e-13	0.93629
GRMZM2G010328	13.1.6.2	amino acid metabolism.synthesis.aromatic aa.phenylalanine and tyrosine	AGD2 (ABERRANT GROWTH AND DEATH 2); L,L-diaminopimelate aminotransferase/ transaminase	Os03g18810.1	AT4G33680.1		0.132333	-1.30538	-0.749026		1.6396	1.49589	0.50048	1.23693	1.27004	2.13451		0.906732	3.4038e-06	0.127658
GRMZM2G179454	13.1.6.2.1	amino acid metabolism.synthesis.aromatic aa.phenylalanine and tyrosine.chorismate mutase	ATCM2 (chorismate mutase 2); chorismate mutase	Os02g08410.1	AT5G10870.1		-0.625376	-1.48485	-0.920731		1.23159	1.89987	1.14537	3.20574	0.550006	1.0412		0.0736395	9.39444e-12	0.0843966
GRMZM2G124365	13.1.6.2.1	amino acid metabolism.synthesis.aromatic aa.phenylalanine and tyrosine.chorismate mutase	CM1 (CHORISMATE MUTASE 1); L-ascorbate peroxidase/ chorismate mutase	Os01g55870.1	AT1G69370.1		1.58889	1.47308	0.649644		0.958535	0.318644	0.292038	0.105196	0.308527	0.196667		5.65687e-05	0.00219978	0.60034
GRMZM2G466543	13.1.6.3.1	amino acid metabolism.synthesis.aromatic aa.phenylalanine.arogenate dehydratase / prephenate dehydratase	ADT6 (arogenate dehydratase 6); arogenate dehydratase/ prephenate dehydratase	Os09g39230.1	AT1G08250.1		1.17439	2.0615	1.69545		1.6079	0.71241	1.2672	0.30358	0.767703	0.237035		0.000217973	1.31567e-14	0.001723
GRMZM2G115841	13.1.6.3.1	amino acid metabolism.synthesis.aromatic aa.phenylalanine.arogenate dehydratase / prephenate dehydratase	PD1 (PREPHENATE DEHYDRATASE 1); arogenate dehydratase/ prephenate dehydratase	Os10g37980.1	AT2G27820.1		-1.47962	-1.59927	-3.10663		0.258563	0.721067	0.175579	0.531988	0.0152542	0.131395		0.000649441	5.46716e-05	0.0341954
GRMZM2G416484	13.1.6.5	amino acid metabolism.synthesis.aromatic aa.tryptophan	C2 domain-containing protein	Os07g30020.1	AT3G57880.1		0.149422	0.907384	0.550227		1.56121	1.40761	4.0456	2.15691	1.8848	1.28715		0.892541	1.85533e-06	0.337595
GRMZM2G051219	13.1.6.5.2	amino acid metabolism.synthesis.aromatic aa.tryptophan.anthranilate phosphoribosyltransferase	TRP1 (tryptophan biosynthesis 1); anthranilate phosphoribosyltransferase	Os03g03450.1	AT5G17990.1		-0.348036	2.56178	-0.545609		1.07283	1.36553	0.62114	0.1052	0.361511	0.527674		0.553826	3.46567e-12	0.450732
GRMZM2G121520	13.1.6.5.2	amino acid metabolism.synthesis.aromatic aa.tryptophan.anthranilate phosphoribosyltransferase	anthranilate phosphoribosyltransferase, putative	Os02g03850.2	AT1G70570.1		-0.135711	-0.967225	0.227038		1.23862	1.36079	0.572549	1.11938	0.810046	0.692093		0.956738	0.000864733	0.918003
GRMZM2G168791	13.1.6.5.2	amino acid metabolism.synthesis.aromatic aa.tryptophan.anthranilate phosphoribosyltransferase	anthranilate phosphoribosyltransferase, putative	Os02g03850.1	AT1G70570.1		1.82447	2.39121	1.87332		2.54115	0.717479	3.65768	0.697237	3.99742	1.09108		2.93312e-10	6.99908e-33	2.54753e-07
GRMZM2G049892	13.1.6.5.1	amino acid metabolism.synthesis.aromatic aa.tryptophan.anthranilate synthase	ASB1 (ANTHRANILATE SYNTHASE BETA SUBUNIT 1); anthranilate synthase	Os04g38950.1	AT1G25220.1		-0.975768	0.0289822	-0.454492		1.88417	3.70558	2.50568	2.45585	0.838838	1.14946		0.000101878	1	0.492317
GRMZM2G119881	13.1.6.5.1	amino acid metabolism.synthesis.aromatic aa.tryptophan.anthranilate synthase	ASB1 (ANTHRANILATE SYNTHASE BETA SUBUNIT 1); anthranilate synthase	Os04g38950.1	AT1G25220.1		-1.00372	-0.0684716	-0.455755		2.02769	4.06584	2.86691	3.00625	0.900469	1.23499		3.60533e-05	0.938676	0.474568
GRMZM2G148508	13.1.6.5.1	amino acid metabolism.synthesis.aromatic aa.tryptophan.anthranilate synthase	ASB1 (ANTHRANILATE SYNTHASE BETA SUBUNIT 1); anthranilate synthase	Os04g38950.1	AT1G25220.1		-1.00372	-0.0684716	-0.455755		2.02769	4.06584	2.86691	3.00625	0.900469	1.23499		3.60533e-05	0.938676	0.474568
GRMZM2G325131	13.1.6.5.1	amino acid metabolism.synthesis.aromatic aa.tryptophan.anthranilate synthase	ASB1 (ANTHRANILATE SYNTHASE BETA SUBUNIT 1); anthranilate synthase	Os04g38950.1	AT1G25220.1		-0.832582	-0.03816	-0.39482		13.8699	24.7005	24.157	24.8045	6.14885	8.08438		2.87009e-05	1	0.45307
GRMZM2G046966	13.1.6.5.1	amino acid metabolism.synthesis.aromatic aa.tryptophan.anthranilate synthase	anthranilate synthase beta subunit, putative	-	-		1.2135	1.14063	0.696329		0.582846	0.251336	0.755076	0.342474	0.687529	0.424302		0.0127324	0.000269774	0.313667
GRMZM2G145870	13.1.6.5.4	amino acid metabolism.synthesis.aromatic aa.tryptophan.indole-3-glycerol phosphate synthase	indole-3-glycerol phosphate synthase (IGPS)	Os08g23150.1	AT2G04400.1		1.08715	1.75556	0.51981		0.912729	0.429613	0.568737	0.168436	0.336435	0.234651		0.00724453	9.00725e-07	0.714278
GRMZM2G106950	13.1.6.5.4	amino acid metabolism.synthesis.aromatic aa.tryptophan.indole-3-glycerol phosphate synthase	indole-3-glycerol phosphate synthase, putative	Os09g08130.2	AT5G48220.1		-2.41915	-1.42334	-2.38142		1.21369	6.49152	0.660076	1.77036	0.0565271	0.294535		1.24947e-27	1.82673e-08	0.00468613
GRMZM2G169516	13.1.6.5.4	amino acid metabolism.synthesis.aromatic aa.tryptophan.indole-3-glycerol phosphate synthase	indole-3-glycerol phosphate synthase, putative	Os04g39270.1	AT5G48220.1		-0.0138602	-0.58324	0.164714		9.58767	9.68022	6.79356	10.1782	5.46408	4.87453		1	0.00138505	0.925988
GRMZM2G005024	13.1.6.5.5	amino acid metabolism.synthesis.aromatic aa.tryptophan.tryptophan synthase	TSB1 (TRYPTOPHAN SYNTHASE BETA-SUBUNIT 1); tryptophan synthase	Os08g04180.1	AT5G54810.1		0.163134	-1.22171	0.191363		5.72157	5.10984	1.54463	3.60245	4.11886	3.60721		0.699781	5.57781e-09	0.891577
GRMZM2G169593	13.1.6.5.5	amino acid metabolism.synthesis.aromatic aa.tryptophan.tryptophan synthase	TSB1 (TRYPTOPHAN SYNTHASE BETA-SUBUNIT 1); tryptophan synthase	Os08g04180.1	AT5G54810.1		0.0634907	0.847351	0.452205		6.31601	6.04408	7.79193	4.33079	10.6129	7.75727		0.984036	7.38747e-07	0.253911
GRMZM2G015892	13.1.6.5.5	amino acid metabolism.synthesis.aromatic aa.tryptophan.tryptophan synthase	tryptophan synthase, alpha subunit, putative	Os03g58290.1	AT4G02610.1		-1.94378	-0.585977	-2.57149		0.317245	1.22048	2.87899	4.32152	0.968998	5.75994		3.54265e-08	0.00509452	1.76407e-12
GRMZM2G046163	13.1.6.5.5	amino acid metabolism.synthesis.aromatic aa.tryptophan.tryptophan synthase	tryptophan synthase, alpha subunit, putative	Os03g58300.1	AT4G02610.1		-2.08661	-0.595773	-2.49702		0.331577	1.40837	3.04062	4.59523	1.08004	6.09703		4.69378e-10	0.00380916	3.26256e-12
GRMZM2G085381	13.1.6.5.5	amino acid metabolism.synthesis.aromatic aa.tryptophan.tryptophan synthase	tryptophan synthase, alpha subunit, putative	Os03g58300.1	AT4G02610.1		-0.965564	2.29976	-0.258058		11.0612	21.6007	103.168	20.953	1.52649	1.82548		1.23475e-06	1.2947e-55	0.759235
GRMZM5G841619	13.1.6.5.5	amino acid metabolism.synthesis.aromatic aa.tryptophan.tryptophan synthase	tryptophan synthase, alpha subunit, putative	Os07g08430.1	AT4G02610.1		-0.32855	-1.189	-0.529119		2.96155	3.71898	1.25367	2.85829	1.17782	1.69965		0.362853	6.66351e-08	0.382335
GRMZM2G054465	13.1.6.5.5	amino acid metabolism.synthesis.aromatic aa.tryptophan.tryptophan synthase	tryptophan synthase-related	Os06g42560.2	AT5G38530.1		1.38181	4.40507	2.83767		0.0486762	0.0186788	0.509501	0.0240485	3.32578	0.465233		0.647434	5.93978e-19	6.03162e-14
GRMZM2G084942	13.1.6.4.2	amino acid metabolism.synthesis.aromatic aa.tyrosine.arogenate dehydrogenase \& prephenate dehydrogenase	prephenate dehydrogenase family protein	Os06g49520.1	AT1G15710.1		0.528032	-1.44989	-1.56779		1.21037	0.83939	0.450107	1.22964	0.465338	1.3795		0.174685	3.15886e-07	0.000865276
GRMZM2G085117	13.1.6.4.2	amino acid metabolism.synthesis.aromatic aa.tyrosine.arogenate dehydrogenase \& prephenate dehydrogenase	prephenate dehydrogenase family protein	Os06g49520.1	AT1G15710.1		-3.51131	-3.6571	-2.95945		0.0322529	0.367772	0.00833719	0.105176	0.0220751	0.171705		5.94113e-07	0.000701153	0.00653239
GRMZM2G365961	13.1.6.4.2	amino acid metabolism.synthesis.aromatic aa.tyrosine.arogenate dehydrogenase \& prephenate dehydrogenase	prephenate dehydrogenase family protein	Os06g49520.1	AT1G15710.1		-0.0504581	-1.78603	-1.75921		4.04302	4.18692	0.0793528	0.27366	0.0437161	0.147984		1	0.001189	0.14091
GRMZM2G053669	13.1.3.1	amino acid metabolism.synthesis.aspartate family.asparagine	ASN1 (GLUTAMINE-DEPENDENT ASPARAGINE SYNTHASE 1); asparagine synthase (glutamine-hydrolyzing)	Os03g18130.1	AT3G47340.1		-1.12381	0.789617	-0.25079		1.03221	2.24942	0.270459	0.15646	0.0895162	0.106512		7.40211e-05	0.139627	1
GRMZM2G074589	13.1.3.1	amino acid metabolism.synthesis.aspartate family.asparagine	ASN3 (ASPARAGINE SYNTHETASE 3); asparagine synthase (glutamine-hydrolyzing)	Os06g15420.1	AT5G10240.1		-1.16541	-1.21194	-0.72803		4.03243	9.04465	2.59035	6.00053	1.38773	2.2986		2.78722e-08	2.14809e-10	0.118127
GRMZM2G119248	13.1.3.1.1	amino acid metabolism.synthesis.aspartate family.asparagine.asparagine synthetase	asparagine synthase (glutamine-hydrolyzing)	Os12g38630.1	AT2G03667.1		0.357584	-0.97247	0.120178		0.740905	0.578255	0.609279	1.19552	0.530312	0.487926		0.542066	0.000604715	1
GRMZM2G020446	13.1.3.5.5	amino acid metabolism.synthesis.aspartate family.lysine.diaminopimelate decarboxylase	diaminopimelate decarboxylase, putative / DAP carboxylase, putative	Os02g24354.1	AT3G14390.1		-0.675978	-1.58899	-0.768886		3.67602	5.8731	2.13065	6.40985	1.95098	3.32437		0.004797	1.32605e-16	0.0767966
GRMZM2G090722	13.1.3.5.5	amino acid metabolism.synthesis.aspartate family.lysine.diaminopimelate decarboxylase	diaminopimelate decarboxylase, putative / DAP carboxylase, putative	Os02g24354.1	AT3G14390.1		-0.303307	-1.17175	-1.25893		3.55555	4.38745	0.857559	1.93195	0.8009	1.9167		0.405157	1.55523e-06	0.00658897
AC182617.3_FG001	13.1.3.5.4	amino acid metabolism.synthesis.aspartate family.lysine.diaminopimelate epimerase	diaminopimelate epimerase family protein	-	-		-0.65237	-1.31082	0.111792		0.420407	0.660774	0.331375	0.822084	0.27176	0.251497		0.245216	5.33504e-05	1
GRMZM2G130332	13.1.3.5.4	amino acid metabolism.synthesis.aspartate family.lysine.diaminopimelate epimerase	diaminopimelate epimerase family protein	Os12g37960.2	AT3G53580.1		-0.97156	-1.00607	-0.569658		3.81436	7.47981	4.25497	8.54582	3.11473	4.62279		1.12335e-05	2.52503e-08	0.208103
GRMZM2G044247	13.1.3.5.2	amino acid metabolism.synthesis.aspartate family.lysine.dihydrodipicolinate reductase	crr1 (chlororespiration reduction 1); dihydrodipicolinate reductase	Os03g02690.3	AT5G52100.1		0.787143	0.0115589	1.76522		23.0905	13.3807	13.438	13.3307	1.23599	0.363605		0.000115342	1	0.000140254
GRMZM2G104575	13.1.3.5.2	amino acid metabolism.synthesis.aspartate family.lysine.dihydrodipicolinate reductase	dihydrodipicolinate reductase family protein	Os03g14120.2	AT3G59890.2		-0.637063	-1.29909	-0.372049		0.663001	1.03107	0.362214	0.89131	0.305769	0.395724		0.135587	4.2154e-05	0.816475
GRMZM2G112149	13.1.3.4	amino acid metabolism.synthesis.aspartate family.methionine	ATMS1; 5-methyltetrahydropteroyltriglutamate-homocysteine S-methyltransferase/ methionine synthase	Os12g42884.3	AT5G17920.2		2.38247	-2.03013	-2.95601		8.19347	1.57135	0.0356908	0.145776	0.108892	0.844973		2.157e-24	0.00844682	1.0265e-06
GRMZM2G149751	13.1.3.4	amino acid metabolism.synthesis.aspartate family.methionine	ATMS1; 5-methyltetrahydropteroyltriglutamate-homocysteine S-methyltransferase/ methionine synthase	Os12g42876.1	AT5G17920.2		1.76161	1.51735	0.283016		18.5359	5.46657	1.681	0.587221	2.51727	2.06887		8.7223e-18	1.23939e-10	0.821405
GRMZM2G165747	13.1.3.4	amino acid metabolism.synthesis.aspartate family.methionine	AtMS2; 5-methyltetrahydropteroyltriglutamate-homocysteine S-methyltransferase/ methionine synthase	Os12g42876.1	AT5G17920.2		1.7792	0.714053	1.08431		2.62962	0.766125	0.12825	0.0781817	0.913544	0.430845		3.54265e-10	0.392182	0.0442403
GRMZM2G449274	13.1.3.4	amino acid metabolism.synthesis.aspartate family.methionine	AtMS2; 5-methyltetrahydropteroyltriglutamate-homocysteine S-methyltransferase/ methionine synthase	Os03g45340.1	AT2G27140.1		1.7606	1.52452	0.284301		18.5247	5.46712	1.68938	0.587221	2.50733	2.05887		8.95872e-18	9.73968e-11	0.813144
GRMZM2G171111	13.1.3.4	amino acid metabolism.synthesis.aspartate family.methionine	ATMTN1; catalytic/ methylthioadenosine nucleosidase	Os06g02220.1	AT4G34840.1		1.38512	2.35901	1.72076		3.21783	1.23197	4.23291	0.825097	2.83426	0.859884		1.49451e-07	2.5869e-34	6.88254e-06
GRMZM5G896883	13.1.3.4	amino acid metabolism.synthesis.aspartate family.methionine	ATMTN1; catalytic/ methylthioadenosine nucleosidase	Os06g02220.1	AT4G38800.1		2.47721	0.482452	-0.0784228		0.417567	0.0749913	0.14895	0.106613	0.853154	0.900814		0.000104799	0.624958	1
AC233893.1_FG001	13.1.3.4	amino acid metabolism.synthesis.aspartate family.methionine	HMT-1, ATHMT-1 | HMT-1; homocysteine S-methyltransferase | chr3:9480964-9482684 FORWARDhighly similar to ( 513) HMT1_MAIZE Homocysteine S-methyltransferase 1 (EC 2.1.1.10) (S-methylmethionine:homocysteine methyltransferase 1) (SMM:Hcy S-methyltransferase 1) (ZmHMT-1) - Zea mays (Maize)moderately similar to ( 465) loc_os03g12110 12003.m06661 protein homocysteine S-methyltransferase 1, putative, ex…	-	-		-0.552596	-1.07954	-0.316426		1.10268	1.61733	0.799299	1.68921	0.183769	0.228837		0.140042	1.9573e-05	0.88771
GRMZM2G098039	13.1.3.4	amino acid metabolism.synthesis.aspartate family.methionine	MMT; S-adenosylmethionine-dependent methyltransferase	Os05g01470.2	AT5G49810.1		0.0332885	-0.947175	-1.95121		2.42645	2.37111	2.89133	5.57475	2.02302	7.82302		1	8.7016e-07	1.13114e-08
GRMZM2G054123	13.1.3.4	amino acid metabolism.synthesis.aspartate family.methionine	SAM1 (S-ADENOSYLMETHIONINE SYNTHETASE 1); methionine adenosyltransferase	Os01g22010.3	AT3G17390.1		0.646758	-0.464033	0.192536		17.1789	10.9724	0.766483	1.05728	1.51419	1.32502		0.00203868	0.152386	0.971661
GRMZM2G061135	13.1.3.4	amino acid metabolism.synthesis.aspartate family.methionine	SAM-2 (S-ADENOSYLMETHIONINE SYNTHETASE 2); methionine adenosyltransferase	Os05g04510.2	AT1G02500.2		1.86286	1.81691	0.584353		13.7944	3.79249	7.92166	2.24839	6.0928	4.06359		1.29674e-18	4.09012e-27	0.218476
GRMZM2G117198	13.1.3.4	amino acid metabolism.synthesis.aspartate family.methionine	SAM-2 (S-ADENOSYLMETHIONINE SYNTHETASE 2); methionine adenosyltransferase	Os05g04510.2	AT3G17390.1		1.53017	3.46592	1.53637		30.2123	10.4606	30.1927	2.73248	5.21648	1.79839		1.35546e-14	1.70744e-98	1.88977e-05
GRMZM2G167156	13.1.3.4.2	amino acid metabolism.synthesis.aspartate family.methionine.cystathionine beta-lyase	CBL (cystathionine beta-lyase); cystathionine beta-lyase	Os06g07860.1	AT3G57050.1		0.461724	0.923976	0.571117		3.05738	2.22002	3.97564	2.09538	3.22823	2.17291		0.127103	1.23588e-06	0.242271
GRMZM2G113873	13.1.3.4.2	amino acid metabolism.synthesis.aspartate family.methionine.cystathionine beta-lyase	MTO1 (METHIONINE OVERACCUMULATION 1); cystathionine gamma-synthase	Os03g25940.1	AT3G01120.1		0.347466	0.916582	1.07827		5.24384	4.12147	8.03561	4.25697	11.617	5.50177		0.226996	6.53762e-08	0.00108393
GRMZM2G074270	13.1.3.4.12	amino acid metabolism.synthesis.aspartate family.methionine.homocysteine S-methyltransferase	catalytic/ methyltransferase	Os08g40580.1	AT3G17365.1		0.061537	0.408225	1.07399		3.31781	3.17926	5.29009	3.98635	3.00758	1.4286		0.992726	0.045429	0.00965452
GRMZM2G133358	13.1.3.4.12	amino acid metabolism.synthesis.aspartate family.methionine.homocysteine S-methyltransferase	catalytic/ methyltransferase	Os07g46340.1	AT3G60910.1		0.774429	0.726678	2.13789		5.65954	3.30868	2.49895	1.5101	1.65556	0.376163		0.000931976	0.000768444	1.04783e-06
GRMZM2G093666	13.1.3.4.12	amino acid metabolism.synthesis.aspartate family.methionine.homocysteine S-methyltransferase	methyltransferase-related	Os08g31750.1	AT1G78140.1		0.0165241	0.623699	0.134462		2.23666	2.21119	11.4293	7.41765	5.89724	5.37244		1	0.000218426	0.989646
GRMZM2G442804	13.1.3.4.12	amino acid metabolism.synthesis.aspartate family.methionine.homocysteine S-methyltransferase	methyltransferase-related	Os06g43800.1	AT2G41040.1		-1.00135	-1.64332	-0.798224		1.99065	3.98504	2.40186	7.50303	3.88123	6.7493		4.07692e-05	2.63061e-18	0.0460611
GRMZM2G405178	13.1.3.4.13	amino acid metabolism.synthesis.aspartate family.methionine.methionine S-methyltransferase	thiol methyltransferase, putative	Os06g06040.1	AT2G43940.1		0.166169	2.67741	0.4745		0.929011	0.82794	1.01911	0.159309	0.516596	0.371802		0.886764	2.37934e-18	0.624764
GRMZM2G136712	13.1.3.6.1.1	amino acid metabolism.synthesis.aspartate family.misc.homoserine.aspartate kinase	AK-HSDH I (ASPARTATE KINASE-HOMOSERINE DEHYDROGENASE I); aspartate kinase/ homoserine dehydrogenase	Os08g25390.1	AT1G31230.1		-1.33932	-0.0277993	0.450765		0.432323	1.09392	0.285388	0.29094	0.0750926	0.0549419		0.000167987	1	1
GRMZM2G024686	13.1.3.6.1.1	amino acid metabolism.synthesis.aspartate family.misc.homoserine.aspartate kinase	AK-LYS1 (ASPARTATE KINASE 1); aspartate kinase	Os03g63330.1	AT5G13280.1		-1.38101	-1.69189	-1.43899		2.39039	6.22577	2.57338	8.31408	0.233463	0.63299		2.14629e-10	9.25432e-20	0.0183113
GRMZM5G823318	13.1.3.6.1.1	amino acid metabolism.synthesis.aspartate family.misc.homoserine.aspartate kinase	aspartokinase, putative	Os03g63330.1	AT5G13280.1		-1.95061	-1.07907	1.89881		0.00248756	0.00961538	0.001	0.00211268	0.650209	0.174362		0.787153	0.730619	0.00168562
GRMZM2G437977	13.1.3.6.1.1	amino acid metabolism.synthesis.aspartate family.misc.homoserine.aspartate kinase	bifunctional aspartate kinase/homoserine dehydrogenase, putative / AK-HSDH, putative	Os08g25390.1	AT4G19710.2		0.671785	0.255204	-1.31424		4.78773	3.0054	1.30691	1.09502	0.401482	0.998372		0.00680666	0.448354	0.00821076
GRMZM2G052935	13.1.3.6.1.1	amino acid metabolism.synthesis.aspartate family.misc.homoserine.aspartate kinase	CARAB-AK-LYS; amino acid binding / aspartate kinase	Os07g20544.1	AT5G13280.1		1.73346	0.852791	0.425536		1.04725	0.31494	0.314703	0.174255	0.315153	0.234651		4.71951e-06	0.0769423	0.87496
GRMZM2G300862	13.1.3.6.1.1	amino acid metabolism.synthesis.aspartate family.misc.homoserine.aspartate kinase	CARAB-AK-LYS; amino acid binding / aspartate kinase	Os01g70300.1	AT5G13280.1		1.65753	1.73458	2.83232		0.385481	0.12219	0.33443	0.100495	0.108613	0.01525		0.00856607	0.000136776	0.0746517
GRMZM2G076885	13.1.3.6.1.2	amino acid metabolism.synthesis.aspartate family.misc.homoserine.aspartate semialdehyde dehydrogenase	semialdehyde dehydrogenase family protein	Os03g55280.1	AT1G14810.1		-0.724157	-0.830647	0.467301		4.2006	6.93913	2.1188	3.76825	0.96471	0.697791		0.00154314	6.20486e-05	0.457802
GRMZM2G151977	13.1.3.6.1.3	amino acid metabolism.synthesis.aspartate family.misc.homoserine.homoserine dehydrogenase	homoserine dehydrogenase family protein	Os11g03470.3	AT5G21060.1		0.827545	0.943248	0.241781		6.21075	3.49968	5.51787	2.86963	3.43055	2.90122		0.000326097	1.42215e-07	0.760699
GRMZM2G050570	13.1.3.2.1	amino acid metabolism.synthesis.aspartate family.threonine.threonine synthase	MTO2 (METHIONINE OVER-ACCUMULATOR 2); threonine synthase	Os01g49890.1	AT4G29840.1		-1.00309	-0.533662	-0.476674		4.86022	9.74128	4.63065	6.70332	6.00604	8.3576		1.62122e-06	0.0063573	0.288954
GRMZM2G120833	13.1.3.2.1	amino acid metabolism.synthesis.aspartate family.threonine.threonine synthase	MTO2 (METHIONINE OVER-ACCUMULATOR 2); threonine synthase	Os05g47640.1	AT4G29840.1		1.61716	1.7668	-0.132618		0.620923	0.202407	0.131475	0.0386354	0.0521495	0.0571705		0.00120009	0.0212728	1
GRMZM2G179797	13.1.3.2.1	amino acid metabolism.synthesis.aspartate family.threonine.threonine synthase	MTO2 (METHIONINE OVER-ACCUMULATOR 2); threonine synthase	-	-		1.54371	1.62269	0.0702275		0.94074	0.322677	0.233163	0.0757147	0.269694	0.25688		8.10572e-05	0.00306933	1
GRMZM2G143008	13.1.4.1	amino acid metabolism.synthesis.branched chain group.common	CSR1 (CHLORSULFURON/IMIDAZOLINONE RESISTANT 1); acetolactate synthase/ pyruvate decarboxylase	Os02g30630.2	AT3G48560.1		-0.262102	-1.77454	-1.48632		3.84248	4.60799	0.90305	3.0896	0.484437	1.35727		0.540921	2.32305e-15	0.00107236
GRMZM2G143357	13.1.4.1	amino acid metabolism.synthesis.branched chain group.common	CSR1 (CHLORSULFURON/IMIDAZOLINONE RESISTANT 1); acetolactate synthase/ pyruvate decarboxylase	Os02g30630.2	AT3G48560.1		0.824272	0.550345	0.529624		1.77746	1.00385	0.387286	0.264461	0.208896	0.144709		0.00915718	0.229384	0.694047
GRMZM2G004382	13.1.4.1	amino acid metabolism.synthesis.branched chain group.common	ketol-acid reductoisomerase	Os05g49800.1	AT3G58610.2		1.46086	2.03308	0.272188		4.37701	1.59007	3.27439	0.80004	1.72692	1.43		2.92172e-09	5.59065e-24	0.766955
GRMZM2G161868	13.1.4.1	amino acid metabolism.synthesis.branched chain group.common	ketol-acid reductoisomerase	Os05g49800.1	AT3G58610.2		-0.185287	-0.287256	1.60933		38.5634	43.8483	12.9736	15.8319	9.95261	3.26198		0.649537	0.150915	1.87072e-07
GRMZM2G077215	13.1.4.1.1	amino acid metabolism.synthesis.branched chain group.common.acetolactate synthase	acetolactate synthase small subunit, putative	Os11g14950.1	AT2G31810.1		0.764958	-0.459628	1.1111		4.16507	2.45102	2.6306	3.61756	2.00286	0.927209		0.00258945	0.0415053	0.0114704
GRMZM2G071208	13.1.4.1.4	amino acid metabolism.synthesis.branched chain group.common.branched-chain amino acid aminotransferase	ATBCAT-5; branched-chain-amino-acid transaminase/ catalytic	Os05g48450.6	AT5G65780.1		-0.600257	-0.919567	-0.669945		4.5103	6.83756	3.12275	5.90682	2.43417	3.87279		0.0149633	1.38858e-06	0.132846
GRMZM2G171556	13.1.4.5	amino acid metabolism.synthesis.branched chain group.isoleucine specific	serine racemase, putative, expressed seq=cds; coord=2:18762222..18765394:1; parent_gene=GRMZM2G171556	Os04g46930.2	AT4G11640.1		0.259167	0.168641	-1.74695		1.08208	0.904151	0.86351	0.768247	0.428084	1.43686		0.66656	0.730619	0.00027693
GRMZM2G155323	13.1.4.5.1	amino acid metabolism.synthesis.branched chain group.isoleucine specific.threonine ammonia-lyase	OMR1 (L-O-METHYLTHREONINE RESISTANT 1); L-threonine ammonia-lyase	Os03g50510.1	AT3G10050.1		-0.475686	-0.75549	1.11799		1.77449	2.46757	2.6152	4.41499	0.818083	0.376919		0.157293	0.000189907	0.0480598
GRMZM5G803490	13.1.4.4	amino acid metabolism.synthesis.branched chain group.leucine specific	3-isopropylmalate dehydrogenase, chloroplast, putative	Os03g45320.1	AT1G80560.1		-0.439797	-0.785357	0.412137		8.21886	11.1482	4.32041	7.44631	1.78563	1.34192		0.0882767	2.27578e-05	0.631999
GRMZM2G130062	13.1.4.4.1	amino acid metabolism.synthesis.branched chain group.leucine specific.2-isopropylmalate synthase	IMS1 (2-ISOPROPYLMALATE SYNTHASE 1); 2-isopropylmalate synthase	Os12g04440.1	AT1G74040.1		1.57637	0.703918	-0.584325		3.06735	1.02856	0.559306	0.34336	0.244527	0.366628		3.67749e-09	0.0555887	0.651529
GRMZM2G088064	13.1.1.3.1	amino acid metabolism.synthesis.central amino acid metabolism.alanine.alanine aminotransferase	AlaAT1 (ALANINE AMINOTRANSFERAS); ATP binding / L-alanine:2-oxoglutarate aminotransferase	-	-		-3.31876	-2.20264	-0.703473		0.104349	1.04121	0.515308	2.37207	0.545864	0.888895		3.98261e-15	8.97187e-19	0.292994
GRMZM2G053999	13.1.1.3.1	amino acid metabolism.synthesis.central amino acid metabolism.alanine.alanine aminotransferase	ALAAT2 (ALANINE AMINOTRANSFERASE 2); ATP binding / L-alanine:2-oxoglutarate aminotransferase	Os07g42600.1	AT1G72330.1		1.28092	1.21406	1.1191		3.70235	1.52364	3.43238	1.47954	2.25399	1.03769		3.76803e-07	4.4123e-10	0.00538918
GRMZM2G124963	13.1.1.3.1	amino acid metabolism.synthesis.central amino acid metabolism.alanine.alanine aminotransferase	ALAAT2 (ALANINE AMINOTRANSFERASE 2); ATP binding / L-alanine:2-oxoglutarate aminotransferase	Os07g42600.1	AT1G72330.1		2.07967	2.24825	-0.650117		0.692624	0.163854	0.0190045	0.00400005	0.0994126	0.156008		9.97889e-06	0.334471	0.673114
GRMZM2G120563	13.1.1.3.1	amino acid metabolism.synthesis.central amino acid metabolism.alanine.alanine aminotransferase	AOAT2 (ALANINE-2-OXOGLUTARATE AMINOTRANSFERASE 2); L-alanine:2-oxoglutarate aminotransferase/ glycine:2-oxoglutarate aminotransferase	Os07g01770.1	AT1G23140.1		2.02543	3.36031	2.78968		34.5251	8.48044	60.0863	5.8509	78.1298	11.299		9.54995e-24	1.70744e-98	2.13674e-28
GRMZM5G840582	13.1.1.3.1	amino acid metabolism.synthesis.central amino acid metabolism.alanine.alanine aminotransferase	AOAT2 (ALANINE-2-OXOGLUTARATE AMINOTRANSFERASE 2); L-alanine:2-oxoglutarate aminotransferase/ glycine:2-oxoglutarate aminotransferase	Os07g01760.1	AT1G70580.4		1.02725	1.22425	1.55113		14.0944	6.91533	52.6134	22.5195	35.3192	12.0524		8.54726e-07	8.42284e-17	9.12972e-09
GRMZM2G119511	13.1.1.3.11	amino acid metabolism.synthesis.central amino acid metabolism.alanine.alanine-glyoxylate aminotransferase	AGT (ALANINE:GLYOXYLATE AMINOTRANSFERASE); alanine-glyoxylate transaminase/ serine-glyoxylate transaminase/ serine-pyruvate transaminase	Os08g39300.1	AT2G13360.2		1.2938	0.329108	-0.423287		4.43562	1.80918	3.54783	2.82417	2.6052	3.49353		8.02976e-08	0.153744	0.545053
GRMZM2G137868	13.1.1.3.11	amino acid metabolism.synthesis.central amino acid metabolism.alanine.alanine-glyoxylate aminotransferase	AGT (ALANINE:GLYOXYLATE AMINOTRANSFERASE); alanine-glyoxylate transaminase/ serine-glyoxylate transaminase/ serine-pyruvate transaminase	Os08g39300.1	AT2G13360.2		1.42712	0.395408	-0.493435		3.19467	1.18801	2.44283	1.85722	6.99265	9.8442		4.9752e-08	0.104986	0.325751
GRMZM2G359559	13.1.1.3.11	amino acid metabolism.synthesis.central amino acid metabolism.alanine.alanine-glyoxylate aminotransferase	AGT (ALANINE:GLYOXYLATE AMINOTRANSFERASE); alanine-glyoxylate transaminase/ serine-glyoxylate transaminase/ serine-pyruvate transaminase	Os08g39300.1	AT2G13360.2		1.41094	0.270721	-0.361004		7.40025	2.78298	4.97009	4.11973	2.61617	3.36		1.50783e-10	0.235945	0.63454
GRMZM2G124353	13.1.1.3.11	amino acid metabolism.synthesis.central amino acid metabolism.alanine.alanine-glyoxylate aminotransferase	AGT2 (ALANINE:GLYOXYLATE AMINOTRANSFERASE 2); alanine-glyoxylate transaminase/ catalytic/ pyridoxal phosphate binding / transaminase	Os03g07570.1	AT4G39660.1		2.54367	6.52575	1.79939		1.58725	0.272223	0.275867	0.00299401	0.648389	0.186279		9.28086e-13	1.47615e-13	0.00180974
GRMZM2G107739	13.1.1.3.11	amino acid metabolism.synthesis.central amino acid metabolism.alanine.alanine-glyoxylate aminotransferase	alanine--glyoxylate aminotransferase, putative / beta-alanine-pyruvate aminotransferase, putative / AGT, putative	Os05g39770.1	AT3G08860.1		-1.59786	0.574848	0.7317		0.225002	0.681066	3.68702	2.4753	0.273499	0.1647		0.000407225	0.00496441	0.542093
GRMZM2G127350	13.1.1.3.11	amino acid metabolism.synthesis.central amino acid metabolism.alanine.alanine-glyoxylate aminotransferase	alanine--glyoxylate aminotransferase, putative / beta-alanine-pyruvate aminotransferase, putative / AGT, putative	Os05g39770.1	AT3G08860.1		-1.89706	-1.56558	0.347024		0.238068	0.886692	0.0994283	0.294305	0.0729637	0.0573643		2.40943e-06	0.00314962	0.95601
GRMZM2G033799	13.1.1.2.1	amino acid metabolism.synthesis.central amino acid metabolism.aspartate.aspartate aminotransferase	aminotransferase class I and II family protein	Os01g65090.1	AT2G22250.3		1.26157	-0.584157	0.636241		0.560458	0.233761	0.050137	0.0751636	0.210731	0.135581		0.00976322	0.646109	0.673114
GRMZM5G836910	13.1.1.2.1	amino acid metabolism.synthesis.central amino acid metabolism.aspartate.aspartate aminotransferase	ASP5 (ASPARTATE AMINOTRANSFERASE 5); L-aspartate:2-oxoglutarate aminotransferase	Os02g55420.1	AT4G31990.2		-1.83012	-1.83622	-1.61746		30.7879	109.472	67.9203	242.525	40.0076	122.757		3.50436e-23	1.19056e-28	4.55527e-08
GRMZM2G017110	13.1.1.1.1	amino acid metabolism.synthesis.central amino acid metabolism.GABA.Glutamate decarboxylase	GAD; calmodulin binding / glutamate decarboxylase	Os08g36320.3	AT5G17330.1		0.519783	0.679623	-0.351265		6.34516	4.4256	4.9546	3.0933	8.05937	10.2812		0.0368297	0.000307249	0.490632
GRMZM5G826838	13.1.1.1.1	amino acid metabolism.synthesis.central amino acid metabolism.GABA.Glutamate decarboxylase	GAD; calmodulin binding / glutamate decarboxylase	Os03g51080.1	AT5G17330.1		-1.83906	-1.23332	-0.717884		0.937236	3.35321	0.140891	0.331245	0.182703	0.300504		2.98474e-13	0.011468	0.529109
GRMZM2G119482	13.1.1.1.3	amino acid metabolism.synthesis.central amino acid metabolism.GABA.SSADH	ALDH5F1; 3-chloroallyl aldehyde dehydrogenase/ NAD or NADH binding / succinate-semialdehyde dehydrogenase	Os02g07760.1	AT1G79440.1		1.03257	0.5213	0.780794		1.19041	0.58192	0.843257	0.587534	0.39326	0.228895		0.00376739	0.1177	0.480666
GRMZM2G128114	13.1.1.1.3	amino acid metabolism.synthesis.central amino acid metabolism.GABA.SSADH	ALDH5F1; 3-chloroallyl aldehyde dehydrogenase/ NAD or NADH binding / succinate-semialdehyde dehydrogenase	Os02g07760.1	AT1G79440.1		-0.873759	-0.969261	-0.305278		0.65281	1.19623	0.888706	1.73994	0.441155	0.545116		0.0129479	0.000110921	0.842047
GRMZM2G044237	13.1.2.3.2	amino acid metabolism.synthesis.glutamate family.arginine.acetylglutamate kinase	arginine biosynthesis protein ArgJ family	Os03g17120.1	AT2G37500.1		-0.176536	-1.00846	0.813141		2.76337	3.12307	1.29505	2.60535	0.624155	0.355233		0.80598	6.92234e-06	0.301132
GRMZM2G124059	13.1.2.3.23	amino acid metabolism.synthesis.glutamate family.arginine.argininosuccinate lyase	argininosuccinate lyase, putative / arginosuccinase, putative	Os03g19280.1	AT5G10920.1		0.197055	-1.62421	0.298135		0.299776	0.261504	0.0751201	0.231575	0.484959	0.394419		0.984036	0.00619416	0.842409
GRMZM2G010406	13.1.2.3.22	amino acid metabolism.synthesis.glutamate family.arginine.arginosuccinate synthase	arginosuccinate synthase family	Os12g13320.1	AT4G24830.1		0.652249	1.33098	0.560189		10.6763	6.79318	8.01207	3.18479	4.73988	3.21465		0.00304664	2.01027e-15	0.23235
GRMZM2G084727	13.1.2.3.31	amino acid metabolism.synthesis.glutamate family.arginine.aspartate racemase	asp/Glu racemase, putative	Os01g37470.1	AT1G15410.1		1.1661	1.63377	1.83908		1.50474	0.67055	1.06419	0.342932	0.333236	0.0931395		0.00040396	3.72305e-09	0.0141153
GRMZM2G375504	13.1.2.2	amino acid metabolism.synthesis.glutamate family.proline	P5CS1 (DELTA1-PYRROLINE-5-CARBOXYLATE SYNTHASE 1); delta1-pyrroline-5-carboxylate synthetase	Os05g38150.2	AT2G39800.1		1.65593	-1.16627	0.529564		0.733166	0.232657	0.188035	0.422008	0.206117	0.142791		0.000216008	0.00763774	0.782659
GRMZM2G068862	13.1.7.2	amino acid metabolism.synthesis.histidine.bifunctional phosphoribosyl-ATP diphosphatase and phosphoribosyl-AMP cyclohydrolase	ATATP-PRT2 (ATP PHOSPHORIBOSYL TRANSFERASE 2); ATP phosphoribosyltransferase	Os03g04169.1	AT1G09795.1		0.655636	0.103946	0.57025		6.70143	4.25404	7.43314	6.91643	2.86166	1.92733		0.00597795	0.753196	0.318381
GRMZM2G094255	13.1.7.6	amino acid metabolism.synthesis.histidine.imidazoleglycerol-phosphate dehydratase	imidazoleglycerol-phosphate dehydratase, putative	Os04g52710.1	AT4G14910.1		0.858023	-0.996234	-0.72464		1.70102	0.938464	0.887466	1.7703	0.455304	0.752384		0.0076603	5.66895e-05	0.330836
GRMZM2G133359	13.1.5.3.1	amino acid metabolism.synthesis.serine-glycine-cysteine group.cysteine.OASTL	CS26; cysteine synthase	Os01g59920.1	AT3G03630.1		0.268358	-1.58813	-0.691216		1.21819	1.01142	0.298171	0.896481	0.211797	0.341977		0.614496	8.06165e-07	0.456277
GRMZM2G036708	13.1.5.3.1	amino acid metabolism.synthesis.serine-glycine-cysteine group.cysteine.OASTL	CYSC1 (CYSTEINE SYNTHASE C1); L-3-cyanoalanine synthase/ cysteine synthase	Os04g08350.2	AT3G61440.1		-2.43455	-1.73735	-1.2063		2.04738	11.0681	1.87526	6.25253	3.97931	9.18209		1.74105e-33	4.86792e-19	0.000325397
GRMZM2G005887	13.1.5.3.1	amino acid metabolism.synthesis.serine-glycine-cysteine group.cysteine.OASTL	OASA1 (O-ACETYLSERINE (THIOL) LYASE (OAS-TL) ISOFORM A1); cysteine synthase	Os12g42980.1	AT4G14880.2		-0.296204	-0.561516	-0.144705		14.1669	17.3956	7.68672	11.3442	7.15268	7.90733		0.321002	0.00192442	0.940761
GRMZM2G443985	13.1.5.3.1	amino acid metabolism.synthesis.serine-glycine-cysteine group.cysteine.OASTL	OASA1 (O-ACETYLSERINE (THIOL) LYASE (OAS-TL) ISOFORM A1); cysteine synthase	Os06g05860.1	AT4G26270.1		-1.19805	-1.64531	-0.946387		0.435036	0.998097	0.816095	2.55287	2.02882	3.90962		0.00162684	1.34962e-12	0.0174152
GRMZM2G069203	13.1.5.3.2	amino acid metabolism.synthesis.serine-glycine-cysteine group.cysteine.SAT	ATSERAT1;1 (ARABIDOPSIS THALIANA SERINE ACETYLTRANSFERASE 1;1); serine O-acetyltransferase	Os01g52260.1	AT5G56760.1		-2.15777	-0.943071	-1.0829		2.88218	12.861	15.4269	29.6601	13.7763	29.1823		1.84341e-28	5.54686e-09	0.000863837
GRMZM5G816110	13.1.5.3.2	amino acid metabolism.synthesis.serine-glycine-cysteine group.cysteine.SAT	ATSERAT1;1 (ARABIDOPSIS THALIANA SERINE ACETYLTRANSFERASE 1;1); serine O-acetyltransferase	-	-		-0.478237	-0.453256	-1.15111		1.30358	1.81594	2.00766	2.74874	2.20416	4.89512		0.193438	0.0607759	0.00234742
GRMZM2G013430	13.1.5.3.2	amino acid metabolism.synthesis.serine-glycine-cysteine group.cysteine.SAT	ATSERAT2;1 (SERINE ACETYLTRANSFERASE 2;1); serine O-acetyltransferase	Os03g10050.1	AT1G55920.1		-1.04771	-0.825605	-0.833444		0.112278	0.232106	0.546461	0.968482	1.12675	2.00779		0.205574	0.0076173	0.0456494
GRMZM2G048740	13.1.5.3.2	amino acid metabolism.synthesis.serine-glycine-cysteine group.cysteine.SAT	ATSERAT3;2 (Serine acetyltransferase 3;2); acetyltransferase/ serine O-acetyltransferase	Os03g04140.1	AT4G35640.1		-0.666782	-0.305615	1.09228		1.46539	2.32634	2.75178	3.40105	3.84646	1.80407		0.0287171	0.22629	0.00519532
GRMZM2G009323	13.1.5.1.1	amino acid metabolism.synthesis.serine-glycine-cysteine group.serine.phosphoglycerate dehydrogenase	EDA9 (embryo sac development arrest 9); ATP binding	Os04g55720.1	AT4G34200.1		1.01208	0.695191	0.694188		1.44043	0.714211	0.659035	0.407038	0.511449	0.316105		0.00207603	0.0452769	0.39098
GRMZM2G073814	13.1.5.1.1	amino acid metabolism.synthesis.serine-glycine-cysteine group.serine.phosphoglycerate dehydrogenase	EDA9 (embryo sac development arrest 9); ATP binding	Os08g34720.1	AT1G17745.1		2.03944	5.12737	1.39131		1.68655	0.410266	0.524101	0.0149942	0.611258	0.233023		5.02064e-10	1.2715e-21	0.028368
GRMZM2G081886	13.1.5.1.1	amino acid metabolism.synthesis.serine-glycine-cysteine group.serine.phosphoglycerate dehydrogenase	EDA9 (embryo sac development arrest 9); ATP binding	Os04g55720.1	AT4G34200.1		2.54119	2.62197	3.40353		0.978513	0.168109	0.193821	0.0314853	0.185184	0.0175		3.045e-09	3.78136e-05	0.00348007
GRMZM2G098423	13.1.5.1.1	amino acid metabolism.synthesis.serine-glycine-cysteine group.serine.phosphoglycerate dehydrogenase	EDA9 (embryo sac development arrest 9); ATP binding	Os06g44460.1	AT4G34200.1		-1.34307	-1.40457	-0.349283		3.92287	9.95195	3.27346	8.6661	1.11129	1.4157		4.94627e-11	1.15276e-14	0.798088
GRMZM2G300801	13.1.5.1.2	amino acid metabolism.synthesis.serine-glycine-cysteine group.serine.phosphoserine aminotransferase	PSAT; O-phospho-L-serine:2-oxoglutarate aminotransferase	Os03g06200.1	AT4G35630.1		1.70484	1.61597	0.379214		3.73495	1.14571	1.26222	0.411794	1.25965	0.968488		3.10407e-11	5.57514e-10	0.666987
GRMZM2G165383	13.1.5.1.3	amino acid metabolism.synthesis.serine-glycine-cysteine group.serine.phosphoserine phosphatase	PSP (3-PHOSPHOSERINE PHOSPHATASE); phosphoserine phosphatase	Os11g41160.2	AT1G18640.2		2.58029	4.06248	1.87886		7.69462	1.28659	6.98329	0.417958	1.44952	0.394122		5.47637e-27	7.20162e-95	1.65258e-05
GRMZM2G031447	24	Biodegradation of Xenobiotics	AtCXE17 (Arabidopsis thaliana carboxyesterase 17); hydrolase	Os03g15270.1	AT5G16080.1		0.831921	3.70855	-0.103758		0.0836146	0.046973	0.470644	0.0360004	0.244663	0.262907		0.681748	6.27341e-15	1
GRMZM2G301932	24	Biodegradation of Xenobiotics	AtCXE18 (Arabidopsis thaliana carboxyesterase 18); carboxylesterase	Os07g44890.1	AT5G23530.1		-2.29671	-2.41549	-2.45854		0.391872	1.92542	0.31632	1.68757	0.257919	1.41767		5.6921e-14	5.60094e-18	1.6926e-07
GRMZM2G003246	24	Biodegradation of Xenobiotics	CXE12; carboxylesterase	Os09g28620.1	AT1G47480.1		-0.7245	-0.300622	-1.99097		8.81843	14.5709	10.1184	12.4625	2.26319	8.99628		0.000544858	0.14201	6.48659e-09
GRMZM2G000489	24	Biodegradation of Xenobiotics	hydrolase	Os01g06060.1	AT5G06570.2		-2.13551	-0.552599	-0.893665		0.0573264	0.251888	0.209099	0.30669	1.39706	2.59558		0.00601761	0.324388	0.0548966
GRMZM2G064193	24	Biodegradation of Xenobiotics	hydrolase	Os08g37060.1	AT1G47480.1		-0.696433	2.19238	-2.3826		0.162735	0.263711	0.178557	0.0390667	0.013245	0.0690698		0.474986	0.000718075	0.187455
GRMZM2G128219	24	Biodegradation of Xenobiotics	hydrolase	Os02g35940.1	AT1G47480.1		0.167733	0.724999	-0.563583		0.437876	0.389815	1.44107	0.871842	2.05024	3.03012		0.921522	0.00419045	0.315765
GRMZM2G420786	24	Biodegradation of Xenobiotics	hydrolase	Os09g28760.1	AT1G19190.1		-0.302731	-2.32616	-4.43482		0.318008	0.392255	0.0305839	0.153369	0.001	0.0216279		0.829096	0.00324101	0.509311
GRMZM5G816356	24.1	Biodegradation of Xenobiotics.hydroxyacylglutathione hydrolase	GLY3 (GLYOXALASE II 3); hydrolase/ hydroxyacylglutathione hydrolase	-	-		-1.57241	-1.79083	-0.81792		0.315889	0.939461	0.281397	0.973674	0.122752	0.216395		4.37902e-05	1.73502e-08	0.408282
GRMZM2G067028	24.2	Biodegradation of Xenobiotics.lactoylglutathione lyase	lactoylglutathione lyase family protein / glyoxalase I family protein	Os07g06660.1	AT5G57040.1		2.41099	4.785	2.90111		1.86936	0.351489	6.6105	0.239776	9.60623	1.28597		5.42105e-13	1.70744e-98	3.56135e-20
GRMZM2G049811	25	C1-metabolism	FDH (FORMATE DEHYDROGENASE); NAD or NADH binding / binding / catalytic/ cofactor binding / oxidoreductase, acting on the CH-OH group of donors, NAD or NADP as acceptor	Os06g29180.1	AT5G14780.1		1.74023	2.46833	1.95126		1.07048	0.320417	0.988476	0.178617	0.768059	0.198613		6.08484e-06	3.23874e-16	0.000477294
GRMZM2G147714	25	C1-metabolism	FDH (FORMATE DEHYDROGENASE); NAD or NADH binding / binding / catalytic/ cofactor binding / oxidoreductase, acting on the CH-OH group of donors, NAD or NADP as acceptor	Os06g29180.1	AT5G14780.1		1.65289	2.49723	1.05779		0.943393	0.300001	0.783947	0.13885	0.737681	0.354358		3.04705e-05	5.51774e-14	0.105779
GRMZM2G362021	25	C1-metabolism	FDH (FORMATE DEHYDROGENASE); NAD or NADH binding / binding / catalytic/ cofactor binding / oxidoreductase, acting on the CH-OH group of donors, NAD or NADP as acceptor	Os06g29180.1	AT5G14780.1		1.60339	2.57874	1.05289		0.87298	0.287299	0.799711	0.133861	0.71786	0.346009		0.000102821	1.48438e-14	0.117418
GRMZM2G418005	25	C1-metabolism	FDH (FORMATE DEHYDROGENASE); NAD or NADH binding / binding / catalytic/ cofactor binding / oxidoreductase, acting on the CH-OH group of donors, NAD or NADP as acceptor	Os06g29180.1	AT5G14780.1		2.04113	2.47498	2.00039		0.469158	0.113993	0.358088	0.064409	0.233965	0.0584756		0.000328348	1.32379e-07	0.029469
GRMZM2G116563	25	C1-metabolism	MTA (MRNA ADENOSINE METHYLASE); S-adenosylmethionine-dependent methyltransferase/ methyltransferase	Os02g45110.1	AT4G10760.1		1.31828	-0.801737	-0.594099		0.804378	0.322566	0.383892	0.6692	0.823008	1.24235		0.00153253	0.0243273	0.298414
GRMZM2G347056	25	C1-metabolism	MTHFR2 (METHYLENETETRAHYDROFOLATE REDUCTASE 2); methylenetetrahydrofolate reductase (NADPH)	Os03g60090.1	AT2G44160.1		2.04913	0.799506	1.19501		7.17186	1.73293	0.30175	0.173369	0.592687	0.258876		1.02819e-18	0.11444	0.0604792
GRMZM2G169927	25	C1-metabolism	SKB1 (SHK1 BINDING PROTEIN 1); protein methyltransferase	Os02g04660.1	AT4G31120.1		-0.718154	0.261663	-3.45816		0.600909	0.98854	1.89177	1.57798	0.0758615	0.83374		0.0882767	0.381927	1.55965e-08
GRMZM2G005990	25	C1-metabolism	THY-1 (THYMIDYLATE SYNTHASE 1); dihydrofolate reductase/ thymidylate synthase	Os11g29390.1	AT2G16370.1		0.902143	0.780594	0.529054		1.06472	0.569724	1.04459	0.608085	1.09558	0.759244		0.0179895	0.00551292	0.451479
GRMZM2G139880	25	C1-metabolism	THY-1 (THYMIDYLATE SYNTHASE 1); dihydrofolate reductase/ thymidylate synthase	Os11g29390.1	AT2G16370.1		0.768705	-0.740147	0.896767		2.12187	1.24542	0.778761	1.3008	0.601217	0.322907		0.0111225	0.0084626	0.224456
AC215260.3_FG004	25	C1-metabolism	dimethylmenaquinone methyltransferase family protein	-	-		0.0395724	-0.791242	-0.310009		1.60839	1.56487	1.23905	2.14425	0.685172	0.849419		1	0.000840921	0.767512
GRMZM2G001904	25.4	C1-metabolism.5-formyltetrahydrofolate cyclo-ligase	5-formyltetrahydrofolate cyclo-ligase family protein	Os12g07020.1	AT1G76730.1		-0.314033	-0.637947	-0.429479		1.17107	1.45584	1.54533	2.4047	1.99817	2.69103		0.522399	0.00662796	0.472587
GRMZM2G095806	25.3	C1-metabolism.dihydropteridine diphosphokinase	dihydropterin pyrophosphokinase, putative / dihydropteroate synthase, putative / DHPS, putative	Os07g42632.2	AT4G30000.1		-0.0678476	-1.19034	0.233538		1.14865	1.20396	1.32406	3.02159	0.744528	0.633256		1	4.43893e-08	0.916539
GRMZM2G062420	25.7	C1-metabolism.GTP cyclohydrolase I	GTP cyclohydrolase I	Os04g56710.1	AT3G07270.2		0.327449	1.38863	0.561441		4.84129	3.85824	13.3155	5.08556	9.32703	6.32023		0.297642	1.11113e-18	0.179931
GRMZM2G106376	25.7	C1-metabolism.GTP cyclohydrolase I	GTP cyclohydrolase I	Os04g56710.1	AT3G07270.2		-0.861239	-1.55342	-0.498497		0.0934523	0.169765	0.0988916	0.29026	0.463144	0.654302		0.403873	0.00282524	0.613953
AC233922.1_FG005	25.5	C1-metabolism.Methylenetetrahydrofolate dehydrogenase & Methenyltetrahydrofolate cyclohydrolase	tetrahydrofolate dehydrogenase/cyclohydrolase, putative	-	-		2.35496	3.01417	2.79101		0.622534	0.121688	0.704583	0.0872119	0.322719	0.0466279		5.92328e-06	2.17695e-16	0.00139416
GRMZM2G130790	25.5	C1-metabolism.Methylenetetrahydrofolate dehydrogenase & Methenyltetrahydrofolate cyclohydrolase	tetrahydrofolate dehydrogenase/cyclohydrolase, putative	Os09g15810.1	AT2G38660.3		-0.328216	-0.62547	-0.365549		3.01039	3.77943	1.74745	2.69582	1.28448	1.65488		0.397279	0.00620321	0.673114
GRMZM2G150485	25.5	C1-metabolism.Methylenetetrahydrofolate dehydrogenase & Methenyltetrahydrofolate cyclohydrolase	tetrahydrofolate dehydrogenase/cyclohydrolase, putative	Os05g05830.1	AT3G12290.1		0.985061	0.509623	0.516948		5.8896	2.97545	4.39554	3.08745	2.59547	1.81384		1.59972e-05	0.0112112	0.398086
GRMZM2G393334	25.8	C1-metabolism.tetrahydrofolate synthase	ATDFB (A. THALIANA DHFS-FPGS HOMOLOG B); tetrahydrofolylpolyglutamate synthase	Os03g02030.1	AT5G05980.2		0.676811	1.4137	1.71472		5.51272	3.44847	6.81522	2.55807	9.10328	2.77341		0.00562407	1.46665e-16	4.6906e-08
GRMZM5G869779	25.8	C1-metabolism.tetrahydrofolate synthase	ATDFB (A. THALIANA DHFS-FPGS HOMOLOG B); tetrahydrofolylpolyglutamate synthase	Os10g35940.1	AT5G05980.1		1.8116	0.427567	1.51964		0.361596	0.10301	0.16995	0.12636	0.12806	0.044664		0.00409915	0.594526	0.260835
GRMZM2G084812	10.5.1.1	cell wall.cell wall proteins.AGPs.AGP	FLA1 (FASCICLIN-LIKE ARAB INOGALACTAN 1)	Os08g23180.1	AT5G55730.1		0.00817869	-3.27386	-1.81021		7.13077	7.09046	0.102925	0.995524	0.243372	0.853488		1	6.49092e-19	0.000728188
GRMZM2G133053	10.5.1.1	cell wall.cell wall proteins.AGPs.AGP	FLA1 (FASCICLIN-LIKE ARAB INOGALACTAN 1)	Os09g30010.1	AT5G55730.1		0.462775	3.20902	2.75346		0.606421	0.440013	0.0555955	0.00601212	0.392839	0.0582558		0.477703	0.0175557	0.0002503
GRMZM2G301908	10.5.1.1	cell wall.cell wall proteins.AGPs.AGP	FLA1 (FASCICLIN-LIKE ARAB INOGALACTAN 1)	Os08g38270.1	AT5G55730.1		-1.73551	-2.01301	-1.81737		1.66407	5.54131	0.448041	1.8084	0.0554608	0.195465		1.01477e-14	2.34783e-14	0.115027
GRMZM2G065718	10.5.1.1	cell wall.cell wall proteins.AGPs.AGP	FLA10	Os03g03600.1	AT2G45470.1		0.651629	1.76638	-1.94937		2.80569	1.78599	0.348607	0.102471	0.0768661	0.29686		0.0237886	8.64533e-05	0.0304879
GRMZM2G022931	10.5.1.1	cell wall.cell wall proteins.AGPs.AGP	FLA11	Os01g47780.1	AT5G03170.1		-1.35363	-1.34863	-1.89117		0.981674	2.50871	0.432093	1.10041	0.175609	0.651395		4.8727e-07	4.2488e-06	0.00184787
GRMZM2G177242	10.5.1.1	cell wall.cell wall proteins.AGPs.AGP	FLA11	Os01g06580.1	AT5G03170.1		1.40287	-1.58208	0.777318		1.42069	0.537271	0.001	0.00299401	0.0284993	0.0166279		2.73972e-05	0.730619	0.990571
GRMZM2G001514	10.5.1.1	cell wall.cell wall proteins.AGPs.AGP	FLA13 (FASCICLIN-LIKE ARABINOGALACTAN PROTEIN 13 PRECURSOR)	Os05g48900.1	AT5G44130.1		-0.0833726	-3.94861	-1.51897		19.8117	20.9904	0.0500943	0.773461	0.267381	0.766279		1	2.35515e-19	0.00414545
GRMZM2G329181	10.5.1.1	cell wall.cell wall proteins.AGPs.AGP	FLA16 (FASCICLIN-LIKE ARABINOGALACTAN PROTEIN 16 PRECURSOR)	Os03g57460.1	AT3G52370.1		-0.462478	-1.16091	-0.0392963		3.59898	4.95905	0.37618	0.841133	0.50781	0.521831		0.103882	0.000293342	1
GRMZM2G021794	10.5.1.1	cell wall.cell wall proteins.AGPs.AGP	FLA6 (FASCICLIN-LIKE ARABINOGALACTAN 6)	Os05g48900.1	AT2G20520.1		-0.523112	-4.17049	-1.59245		2.74941	3.95105	0.00836566	0.15064	0.0264901	0.0798837		0.0846829	1.27027e-05	0.298153
GRMZM2G051185	10.5.1.1	cell wall.cell wall proteins.AGPs.AGP	FLA6 (FASCICLIN-LIKE ARABINOGALACTAN 6)	Os02g20540.1	AT2G20520.1		-2.08025	-3.17861	0		0.142129	0.601034	0.001	0.00905433	0.001	0.001		2.01448e-05	0.404729	1
GRMZM2G174799	10.5.1.1	cell wall.cell wall proteins.AGPs.AGP	FLA7 (FASCICLIN-LIKE ARABINOOGALACTAN 7)	Os09g30486.1	AT2G04780.2		0.210902	-2.33667	-1.38974		1.50138	1.29719	0.0780557	0.394288	0.0448198	0.117442		0.775537	1.70424e-06	0.277634
GRMZM2G421415	10.5.1.1	cell wall.cell wall proteins.AGPs.AGP	SOS5 (salt overly sensitive 5); polysaccharide binding / protein binding	Os05g38500.1	AT3G46550.1		-2.19404	1.47329	-5.54312		0.136447	0.624361	0.0167598	0.00603622	0.001	0.0466279		4.20422e-06	0.60381	0.083783
GRMZM2G365134	10.5.4	cell wall.cell wall proteins.HRGP	glycoprotein, putative, expressed seq=cds; coord=1:93267583..93269311:1; parent_gene=GRMZM2G365134	Os10g41250.1	AT3G60380.1		7.86442	2.5344	1.91367		0.233037	0.001	0.288501	0.0497988	0.0941913	0.025		8.72997e-06	1.23831e-06	0.271221
GRMZM2G069807	10.5.4	cell wall.cell wall proteins.HRGP	glycoprotein, putative, expressed seq=cds; coord=9:115378515..115380676:-1; parent_gene=GRMZM2G069807	Os10g41250.1	AT3G60380.1		6.88733	4.86193	1.80252		0.118384	0.001	0.218712	0.00752117	0.0580031	0.0166279		0.00306472	2.06448e-09	0.31782
GRMZM2G011742	10.5.4	cell wall.cell wall proteins.HRGP	hydroxyproline-rich glycoprotein family protein	Os07g07680.1	AT3G22440.1		0.16133	0.72637	0.636597		1.75083	1.56559	2.35949	1.42613	2.74162	1.76349		0.825375	0.00099071	0.205283
GRMZM5G832672	10.5.4	cell wall.cell wall proteins.HRGP	hydroxyproline-rich glycoprotein family protein	Os01g08580.1	-		-0.0277438	-0.618176	-0.492471		1.84521	1.88104	1.57417	2.41625	1.39376	1.96081		1	0.00857735	0.393222
GRMZM2G042181	10.5.3	cell wall.cell wall proteins.LRR	leucine-rich repeat family protein	Os02g40260.1	AT4G06744.1		-2.6299	-0.108437	-2.18554		0.0561389	0.34749	0.0306836	0.0330787	0.0117073	0.0532558		0.000110909	1	0.349218
GRMZM2G149201	10.5.3	cell wall.cell wall proteins.LRR	leucine-rich repeat family protein / extensin family protein	Os05g08770.1	AT4G13340.1		-0.607333	-2.91781	-1.51509		0.830046	1.26452	0.230983	1.74553	0.107139	0.306221		0.114769	1.14366e-23	0.0783497
GRMZM2G151738	10.5.3	cell wall.cell wall proteins.LRR	leucine-rich repeat family protein / extensin family protein	Os05g08770.1	AT4G13340.1		-0.908286	-2.54511	-0.41115		1.53026	2.87201	0.490645	2.86367	0.632181	0.84064		0.000801259	2.39324e-25	0.695416
GRMZM2G340084	10.5.3	cell wall.cell wall proteins.LRR	leucine-rich repeat family protein / extensin family protein	Os04g57430.1	AT4G06744.1		1.93458	-2.11905	-1.59455		1.06893	0.27963	0.00277906	0.0120724	0.00662252	0.02		5.6328e-07	0.557965	0.937248
GRMZM2G342509	10.5.3	cell wall.cell wall proteins.LRR	leucine-rich repeat family protein / extensin family protein	Os04g42620.1	AT4G06744.1		-1.98674	-5.04257	-3.41621		0.124066	0.491721	0.001	0.0329582	0.00662252	0.0706977		0.000211868	0.0235957	0.105556
GRMZM2G114356	10.5.2	cell wall.cell wall proteins.proline rich proteins	proline-richprotein putative, expressed seq=cds; coord=1:119998869..120000361:-1; parent_gene=GRMZM2G114356	Os10g05990.2	AT4G38770.1		0	0	-4.26072		0.001	0.001	0.001	0.001	0.0117073	0.224419		1	1	0.000642068
GRMZM2G073725	10.5.5	cell wall.cell wall proteins.RGP	RGP2 (REVERSIBLY GLYCOSYLATED POLYPEPTIDE 2); transferase, transferring hexosyl groups	Os03g40270.1	AT5G15650.1		-1.92061	-0.810579	-1.20638		0.723165	2.73779	0.257684	0.451955	0.292059	0.673951		6.99007e-13	0.0623595	0.0335038
GRMZM2G087326	10.5.5	cell wall.cell wall proteins.RGP	RGP2 (REVERSIBLY GLYCOSYLATED POLYPEPTIDE 2); transferase, transferring hexosyl groups	Os03g40270.1	AT5G15650.1		-1.29365	-0.180405	-2.3115		0.196507	0.481733	0.136833	0.155059	0.0990852	0.491858		0.0152704	0.913369	0.000287234
GRMZM2G010142	10.2	cell wall.cellulose synthesis	ATCSLA02; mannan synthase/ transferase, transferring glycosyl groups	Os07g43710.1	AT5G03760.1		0.176742	0.690694	-0.129087		0.60854	0.538374	1.48528	0.920216	2.38863	2.61221		0.914218	0.00620827	1
GRMZM2G099088	10.2	cell wall.cellulose synthesis	ATCSLA09; mannan synthase/ transferase, transferring glycosyl groups	Os08g33740.1	AT5G03760.1		-0.12767	-0.960737	-2.09781		0.0214974	0.0234865	0.0208786	0.040636	0.0814794	0.348779		1	0.539294	0.00610209
GRMZM2G105631	10.2	cell wall.cellulose synthesis	ATCSLA09; mannan synthase/ transferase, transferring glycosyl groups	Os02g09930.1	AT5G22740.1		1.88626	6.23522	-0.467492		0.795107	0.215083	0.0753336	0.001	0.0529801	0.0732558		1.90413e-05	4.79329e-05	0.812836
GRMZM2G108600	10.2	cell wall.cellulose synthesis	ATCSLA09; mannan synthase/ transferase, transferring glycosyl groups	Os08g33740.1	AT5G03760.1		-0.279899	-1.84527	-1.62802		0.149888	0.181981	0.137998	0.495855	0.957638	2.95994		1	9.25103e-06	1.91601e-05
GRMZM2G178880	10.2	cell wall.cellulose synthesis	ATCSLA09; mannan synthase/ transferase, transferring glycosyl groups	Os03g07350.1	AT5G03760.1		-0.337849	-3.27733	0.00981233		0.221249	0.27963	0.00837989	0.081248	0.0117073	0.0116279		0.850671	0.00580131	1
GRMZM2G405567	10.2	cell wall.cellulose synthesis	ATCSLA09; mannan synthase/ transferase, transferring glycosyl groups	Os02g51060.1	AT5G03760.1		-2.44011	-3.85629	0.806656		0.0486762	0.264157	0.0018622	0.0269702	0.0101695	0.00581395		0.00194309	0.187356	1
GRMZM2G027794	10.2	cell wall.cellulose synthesis	ATCSLC12 (CELLULOSE-SYNTHASE LIKE C12); cellulose synthase/ transferase, transferring glycosyl groups	Os01g56130.1	AT4G07960.1		-1.49941	-2.52678	0.160226		0.154085	0.435641	0.0375529	0.216412	0.0157874	0.0141279		0.00589354	0.000122071	1
GRMZM2G028286	10.2	cell wall.cellulose synthesis	ATCSLC12 (CELLULOSE-SYNTHASE LIKE C12); cellulose synthase/ transferase, transferring glycosyl groups	Os07g03260.1	AT4G07960.1		-2.25342	-2.35271	-1.93655		0.131697	0.627949	0.121202	0.61908	0.0552251	0.211395		3.08546e-06	5.08446e-09	0.0492363
GRMZM2G074792	10.2	cell wall.cellulose synthesis	ATCSLC12 (CELLULOSE-SYNTHASE LIKE C12); cellulose synthase/ transferase, transferring glycosyl groups	Os05g43530.1	AT4G07960.1		-0.38949	-2.4352	-3.71647		0.18453	0.241721	0.00555813	0.0300606	0.0117073	0.153895		0.806215	0.174233	0.00654612
GRMZM2G454081	10.2	cell wall.cellulose synthesis	ATCSLC12 (CELLULOSE-SYNTHASE LIKE C12); cellulose synthase/ transferase, transferring glycosyl groups	Os01g56130.1	AT4G07960.1		0.305517	-1.49595	-0.190771		0.660779	0.534671	0.154459	0.43565	0.161831	0.184709		0.639211	0.000600855	1
GRMZM2G110735	10.2	cell wall.cellulose synthesis	ATGH9A1 (ARABIDOPSIS THALIANA GLYCOSYL HYDROLASE 9A1); cellulase/ hydrolase, hydrolyzing O-glycosyl compounds	Os03g52630.1	AT5G49720.1		-0.0829463	-1.61093	-1.44948		7.79114	8.25221	0.536315	1.63817	0.299181	0.817093		1	7.42229e-10	0.0173254
GRMZM2G147849	10.2	cell wall.cellulose synthesis	ATGH9A1 (ARABIDOPSIS THALIANA GLYCOSYL HYDROLASE 9A1); cellulase/ hydrolase, hydrolyzing O-glycosyl compounds	Os03g52630.1	AT5G49720.1		-0.332935	-1.81839	-1.73807		2.74539	3.45802	0.453558	1.59965	0.118375	0.394884		0.368018	1.23143e-11	0.0150644
GRMZM2G178025	10.2	cell wall.cellulose synthesis	ATGH9A1 (ARABIDOPSIS THALIANA GLYCOSYL HYDROLASE 9A1); cellulase/ hydrolase, hydrolyzing O-glycosyl compounds	Os04g41970.1	AT1G65610.1		-0.391735	-3.64244	-1.53143		0.402938	0.528643	0.0125271	0.156436	0.0284993	0.0823837		0.686734	5.55788e-05	0.352889
GRMZM2G122431	10.2	cell wall.cellulose synthesis	#REF!	Os09g30120.1	AT4G24000.1		-0.874259	-2.48975	-1.18154		0.279169	0.511736	0.0669395	0.375986	0.175609	0.398314		0.09874	8.51078e-07	0.119231
GRMZM2G074546	10.2.1	cell wall.cellulose synthesis.cellulose synthase	ATCSLB04; cellulose synthase/ transferase/ transferase, transferring glycosyl groups	Os04g35020.1	AT2G32540.1		-2.35711	-2.43442	-2.05173		0.418923	2.14632	1.76976	9.56637	6.31408	26.1784		1.35427e-15	9.16997e-37	2.71335e-11
GRMZM2G014558	10.2.1	cell wall.cellulose synthesis.cellulose synthase	ATCSLE1; cellulose synthase/ transferase, transferring glycosyl groups	Os09g30130.1	AT1G55850.1		-1.55942	-1.82185	-1.87538		1.26779	3.73664	4.22255	14.9282	21.0966	77.4033		1.69516e-10	1.77047e-25	1.04068e-10
GRMZM2G027723	10.2.1	cell wall.cellulose synthesis.cellulose synthase	CESA1 (CELLULOSE SYNTHASE 1); cellulose synthase/ transferase, transferring glycosyl groups	Os05g08370.1	AT4G32410.1		-0.585773	-2.37259	-2.54865		4.43468	6.65575	0.233523	1.20934	0.1423	0.832578		0.0202245	2.64651e-14	6.86746e-06
GRMZM2G039454	10.2.1	cell wall.cellulose synthesis.cellulose synthase	CESA1 (CELLULOSE SYNTHASE 1); cellulose synthase/ transferase, transferring glycosyl groups	Os05g08370.1	AT4G32410.1		-1.91806	-1.93206	-1.9468		0.219622	0.829985	0.192054	0.732876	0.173128	0.667442		2.24732e-06	6.87063e-08	0.000642068
GRMZM2G112336	10.2.1	cell wall.cellulose synthesis.cellulose synthase	CESA1 (CELLULOSE SYNTHASE 1); cellulose synthase/ transferase, transferring glycosyl groups	Os05g08370.1	AT4G32410.1		-0.387416	-2.1561	-2.88035		2.6348	3.44645	0.100292	0.447008	0.0689808	0.507926		0.255375	1.77869e-06	7.7729e-05
GRMZM2G028353	10.2.1	cell wall.cellulose synthesis.cellulose synthase	CESA2 (CELLULOSE SYNTHASE A2); cellulose synthase/ transferase, transferring glycosyl groups	Os07g24190.1	AT5G64740.1		0.990724	-2.29455	-2.49967		2.33998	1.17754	0.11183	0.548639	0.044977	0.25437		0.00040764	4.0076e-08	0.00658446
GRMZM2G177631	10.2.1	cell wall.cellulose synthesis.cellulose synthase	CESA2 (CELLULOSE SYNTHASE A2); cellulose synthase/ transferase, transferring glycosyl groups	Os07g14850.1	AT5G64740.1		-0.269432	-2.38135	-1.07951		1.00774	1.21467	0.130012	0.677395	0.146771	0.310174		0.705371	8.72616e-10	0.273357
GRMZM2G025231	10.2.1	cell wall.cellulose synthesis.cellulose synthase	CESA6 (CELLULOSE SYNTHASE 6); cellulose synthase/ transferase, transferring glycosyl groups	Os03g62090.1	AT5G64740.1		0.779868	-2.1004	-2.10213		8.7823	5.11499	0.522182	2.23926	0.405955	1.74294		0.000416083	5.46819e-17	1.92078e-06
GRMZM2G113137	10.2.1	cell wall.cellulose synthesis.cellulose synthase	CESA6 (CELLULOSE SYNTHASE 6); cellulose synthase/ transferase, transferring glycosyl groups	Os03g62090.1	AT5G64740.1		-0.88243	-1.35429	-1.40725		3.8071	7.01831	1.11571	2.85254	0.839827	2.22748		8.46124e-05	1.02338e-09	0.000956369
GRMZM2G018241	10.2.1	cell wall.cellulose synthesis.cellulose synthase	CEV1 (CONSTITUTIVE EXPRESSION OF VSP 1); cellulose synthase/ transferase, transferring glycosyl groups	Os07g10770.1	AT5G05170.1		0.615319	-2.4429	-2.97609		0.744066	0.485715	0.0334413	0.181832	0.0248732	0.195714		0.228234	0.000859	0.00850525
GRMZM2G111642	10.2.1	cell wall.cellulose synthesis.cellulose synthase	CEV1 (CONSTITUTIVE EXPRESSION OF VSP 1); cellulose synthase/ transferase, transferring glycosyl groups	Os03g59340.1	AT5G05170.1		-1.40552	-1.85123	-0.858959		2.52364	6.68548	0.641576	2.31485	0.349759	0.634367		6.57234e-11	2.20922e-14	0.175141
GRMZM2G150404	10.2.1	cell wall.cellulose synthesis.cellulose synthase	CEV1 (CONSTITUTIVE EXPRESSION OF VSP 1); cellulose synthase/ transferase, transferring glycosyl groups	Os07g10770.1	AT5G05170.1		0.682532	-2.50413	-3.11728		0.729734	0.454676	0.0320517	0.181832	0.0223308	0.193776		0.152174	0.00051268	0.00409623
GRMZM2G424832	10.2.1	cell wall.cellulose synthesis.cellulose synthase	CEV1 (CONSTITUTIVE EXPRESSION OF VSP 1); cellulose synthase/ transferase, transferring glycosyl groups	Os07g10770.1	AT5G05170.1		1.19193	-2.90464	-1.27461		1.84666	0.808314	0.0358882	0.268743	0.181603	0.439358		8.70277e-05	2.69257e-06	0.0970564
GRMZM2G110145	10.2.1	cell wall.cellulose synthesis.cellulose synthase	CSLD2 (CELLULOSE-SYNTHASE LIKE D2); cellulose synthase/ transferase, transferring glycosyl groups	Os08g06380.1	AT5G16910.1		-0.262096	-1.75225	-1.64644		4.30317	5.16044	0.133801	0.450752	0.154737	0.484419		0.523071	5.06871e-05	0.0161649
GRMZM2G113432	10.2.1	cell wall.cellulose synthesis.cellulose synthase	CSLD2 (CELLULOSE-SYNTHASE LIKE D2); cellulose synthase/ transferase, transferring glycosyl groups	Os07g36630.1	AT5G16910.1		2.57223	1.91001	-0.186302		7.9871	1.34299	0.598794	0.159333	0.0519138	0.0590698		2.31777e-27	7.53259e-08	1
GRMZM5G870176	10.2.1	cell wall.cellulose synthesis.cellulose synthase	CSLD3 (CELLULOSE SYNTHASE-LIKE D3); cellulose synthase/ transferase, transferring glycosyl groups	Os06g02180.1	AT3G03050.1		-2.155	-1.37607	-1.21093		0.31073	1.38389	1.21123	3.14385	1.81283	4.19645		2.89942e-10	2.42261e-10	0.00216821
GRMZM2G037413	10.2.1	cell wall.cellulose synthesis.cellulose synthase	IRX1 (IRREGULAR XYLEM 1); cellulose synthase/ transferase, transferring glycosyl groups	Os01g54620.1	AT4G18780.1		1.29816	0	-2.0333		1.46831	0.597083	0.001	0.001	0.00254237	0.010407		7.18404e-05	1	0.993909
GRMZM2G055795	10.2.1	cell wall.cellulose synthesis.cellulose synthase	IRX1 (IRREGULAR XYLEM 1); cellulose synthase/ transferase, transferring glycosyl groups	Os01g54620.1	AT4G18780.1		1.28712	0	-2.0333		1.45712	0.597083	0.001	0.001	0.00254237	0.010407		8.17534e-05	1	0.993909
GRMZM5G826714	10.2.2	cell wall.cellulose synthesis.COBRA	COB (COBRA)	Os05g32110.1	AT5G60920.1		0.160547	-1.47886	-1.98198		4.47769	4.00613	0.41477	1.15608	0.222735	0.879884		0.722023	4.01393e-07	0.000161713
GRMZM2G353276	10.2.2	cell wall.cellulose synthesis.COBRA	COBL7 (COBRA-LIKE 7)	Os03g18910.1	AT4G16120.1		-1.2826	-0.660732	-1.92153		0.0991337	0.241169	0.167256	0.264413	0.115535	0.437674		0.0900291	0.25333	0.0086987
GRMZM2G377215	10.2.2	cell wall.cellulose synthesis.COBRA	COBL7 (COBRA-LIKE 7)	Os03g18910.1	AT4G16120.1		-1.20973	-2.26683	-0.921938		0.127203	0.294213	0.168632	0.811564	0.215692	0.408663		0.0933659	2.21829e-10	0.314169
GRMZM2G109326	10.2.2	cell wall.cellulose synthesis.COBRA	IRX6	Os03g30250.1	AT5G15630.1		1.27789	-1.58208	0.197345		0.653404	0.269463	0.001	0.00299401	0.0763947	0.0666279		0.00617027	0.730619	1
GRMZM2G008773	10.6	cell wall.degradation	peptidoglycan-binding LysM domain-containing protein	Os10g38040.1	AT5G62150.1		1.08306	3.20387	4.35329		0.365159	0.172365	0.0834289	0.00905433	1.28341	0.0627907		0.085243	0.00282665	3.6963e-16
GRMZM2G424112	10.6	cell wall.degradation	peptidoglycan-binding LysM domain-containing protein	Os04g48380.1	AT5G62150.1		-1.25028	-2.44956	-0.575113		0.151373	0.360098	0.13653	0.745792	0.246795	0.367674		0.0381125	5.57466e-11	0.672103
GRMZM2G331566	10.6.1	cell wall.degradation.cellulases and beta -1,4-glucanases	AtGH9B13 (Arabidopsis thaliana glycosyl hydrolase 9B13); catalytic/ hydrolase, hydrolyzing O-glycosyl compounds	Os01g21070.1	AT4G02290.1		3.66107	4.92204	2.81593		0.114653	0.00906344	0.453841	0.0149701	0.280851	0.0398837		0.0221795	2.10761e-18	0.000922966
GRMZM2G017186	10.6.1	cell wall.degradation.cellulases and beta -1,4-glucanases	glycosyl hydrolase family 3 protein	Os03g53860.1	AT5G20950.2		-2.26538	-2.34814	-1.49174		2.23841	10.7618	2.86497	14.5875	0.0737905	0.207519		3.1907e-29	2.57301e-38	0.168376
GRMZM2G147687	10.6.1	cell wall.degradation.cellulases and beta -1,4-glucanases	glycosyl hydrolase family 3 protein	Os03g53800.5	AT5G20950.2		-0.307017	-0.260516	-1.37724		9.12696	11.2914	1.1977	1.43474	0.297654	0.773217		0.358009	0.454413	0.00695289
GRMZM2G172043	10.6.1	cell wall.degradation.cellulases and beta -1,4-glucanases	glycosyl hydrolase family 3 protein	Os03g53860.1	AT5G20950.2		-1.89514	-2.32885	-3.17204		0.108236	0.402592	0.080785	0.405866	0.00331126	0.029845		0.00125192	1.64529e-06	0.210324
GRMZM2G013255	10.6.2	cell wall.degradation.mannan-xylose-arabinose-fucose	ATFUC1 (alpha-L-fucosidase 1); alpha-L-fucosidase	Os09g34920.1	AT2G28100.1		0.963097	1.89773	0.823151		1.41132	0.723943	2.05543	0.551606	1.03379	0.584302		0.00338133	6.29535e-17	0.165625
GRMZM2G146192	10.6.2	cell wall.degradation.mannan-xylose-arabinose-fucose	BXL2 (BETA-XYLOSIDASE 2); hydrolase, hydrolyzing O-glycosyl compounds	Os11g44950.1	AT5G49360.1		-1.95377	-0.344397	-1.08087		0.574789	2.22664	0.111234	0.141225	0.330407	0.698915		8.21269e-12	0.775085	0.0821825
GRMZM2G136895	10.6.2	cell wall.degradation.mannan-xylose-arabinose-fucose	XYL4; hydrolase, hydrolyzing O-glycosyl compounds / xylan 1,4-beta-xylosidase	Os04g54810.1	AT5G64570.1		1.59304	-0.281634	0.405451		4.42439	1.46656	0.0222467	0.0270425	0.00662252	0.005		7.55843e-11	1	1
GRMZM2G055585	10.6.2	cell wall.degradation.mannan-xylose-arabinose-fucose	(1-4)-beta-mannan endohydrolase, putative	Os01g47400.1	AT5G66460.1		-2.35273	-2.34766	-1.97559		1.56096	7.97321	2.10511	10.715	1.17169	4.60814		1.30739e-28	8.28734e-36	2.09703e-08
GRMZM2G308707	10.6.2	cell wall.degradation.mannan-xylose-arabinose-fucose	glycoside hydrolase family 2 protein	Os05g32530.1	AT1G09010.1		1.48925	0.38875	0.441017		1.88007	0.669678	1.27065	0.970512	0.510506	0.376047		1.50138e-06	0.197634	0.715504
GRMZM2G110993	10.6.2	cell wall.degradation.mannan-xylose-arabinose-fucose	glycosyl hydrolase family 5 protein / cellulase family protein	Os06g20620.1	AT4G28320.1		-0.307351	-2.24248	-2.0398		0.135853	0.168109	0.064132	0.30348	0.178213	0.732791		1	4.67997e-05	0.000368454
GRMZM2G174708	10.6.3	cell wall.degradation.pectate lyases and polygalacturonases	PGIP2 (POLYGALACTURONASE INHIBITING PROTEIN 2); protein binding	Os03g32180.1	AT5G06860.1		-0.991438	0.576865	-0.938789		0.856334	1.70253	0.161598	0.108339	0.0117073	0.0224419		0.00159261	0.455951	1
GRMZM2G333980	10.6.3	cell wall.degradation.pectate lyases and polygalacturonases	PGIP2 (POLYGALACTURONASE INHIBITING PROTEIN 2); protein binding	Os07g38130.1	AT5G06860.1		-2.22916	-0.896426	-1.70433		0.463996	2.1755	0.100046	0.186231	0.109507	0.35686		5.92178e-14	0.185188	0.0134651
GRMZM2G446170	10.6.3	cell wall.degradation.pectate lyases and polygalacturonases	RD22; nutrient reservoir	Os01g53240.1	AT5G25610.1		-0.900299	-3.57147	-1.95397		0.0103034	0.0192308	0.00835143	0.0992843	0.0534516	0.207093		1	0.00118777	0.0637871
GRMZM2G147756	10.6.3	cell wall.degradation.pectate lyases and polygalacturonases	BURP domain-containing protein / polygalacturonase, putative	Os08g29200.1	AT1G70370.1		0.0605134	5.02539	-0.673609		0.853621	0.818557	0.0975092	0.00299401	0.020339	0.0324419		1	5.13893e-05	1
GRMZM2G052844	10.6.3	cell wall.degradation.pectate lyases and polygalacturonases	glycoside hydrolase family 28 protein / polygalacturonase (pectinase) family protein	Os01g43160.1	AT4G23820.1		-1.12496	-1.9891	-0.219916		1.29374	2.82161	0.242334	0.962036	0.130789	0.152326		2.1127e-05	8.36763e-10	1
GRMZM2G057296	10.6.3	cell wall.degradation.pectate lyases and polygalacturonases	glycoside hydrolase family 28 protein / polygalacturonase (pectinase) family protein	Os07g14160.1	AT3G62110.1		-0.0175447	-1.31708	-0.149488		0.908404	0.919518	0.461052	1.14876	0.243843	0.270465		1	5.09496e-06	1
GRMZM2G107073	10.6.3	cell wall.degradation.pectate lyases and polygalacturonases	glycoside hydrolase family 28 protein / polygalacturonase (pectinase) family protein	Os03g03350.1	AT3G61490.2		0.454677	1.40521	0.408122		4.29092	3.13097	1.71123	0.646098	0.464744	0.350233		0.119807	1.96317e-09	0.790212
GRMZM2G113815	10.6.3	cell wall.degradation.pectate lyases and polygalacturonases	glycoside hydrolase family 28 protein / polygalacturonase (pectinase) family protein	Os12g36810.1	AT3G16850.1		-1.04845	-2.54423	-1.91648		0.14781	0.305717	0.0278333	0.162351	0.013245	0.05		0.151	0.0010636	0.349613
GRMZM2G119494	10.6.3	cell wall.degradation.pectate lyases and polygalacturonases	glycoside hydrolase family 28 protein / polygalacturonase (pectinase) family protein	Os03g03350.1	AT3G48950.1		-0.548094	-1.1227	-0.548645		76.7324	112.194	47.4031	103.223	25.3678	37.1057		0.0223229	1.85957e-12	0.139496
GRMZM2G135763	10.6.3	cell wall.degradation.pectate lyases and polygalacturonases	glycoside hydrolase family 28 protein / polygalacturonase (pectinase) family protein	Os09g26800.1	AT3G42950.1		0.322386	1.17687	-1.06021		0.269629	0.215634	0.448554	0.1984	0.0921203	0.192093		0.787153	0.00288386	0.414301
GRMZM2G174598	10.6.3	cell wall.degradation.pectate lyases and polygalacturonases	glycoside hydrolase family 28 protein / polygalacturonase (pectinase) family protein	Os02g15690.1	AT4G23820.1		-1.65147	-1.95979	-4.04557		0.0704705	0.221386	0.0139096	0.0541091	0.013245	0.218721		0.0345358	0.119385	0.000427297
GRMZM2G005562	10.6.3	cell wall.degradation.pectate lyases and polygalacturonases	pectate lyase family protein	Os01g36620.1	AT3G55140.1		0.182446	0.19653	1.67715		1.61752	1.42537	4.00882	3.49828	4.6955	1.46828		0.784944	0.472311	3.7052e-07
GRMZM2G131912	10.6.3	cell wall.degradation.pectate lyases and polygalacturonases	pectate lyase family protein	Os04g05050.1	AT4G13710.1		-2.08853	-2.7948	-1.72133		0.981525	4.17456	0.951541	6.60306	0.748333	2.46756		3.05977e-18	1.92407e-40	5.60409e-06
GRMZM2G472060	10.6.3	cell wall.degradation.pectate lyases and polygalacturonases	pectate lyase family protein	Os10g31910.1	AT3G53190.1		1.08874	2.40382	2.62839		0.215568	0.101354	0.317525	0.0600007	0.350152	0.0566279		0.257231	1.23391e-06	0.00111911
GRMZM2G026855	10.6.3	cell wall.degradation.pectate lyases and polygalacturonases	polygalacturonase, putative / pectinase, putative	Os01g66710.1	AT2G43870.1		-0.0903478	-2.90283	-0.380942		0.953349	1.01496	0.0389638	0.291407	0.209664	0.273023		1	1.11503e-06	0.855871
GRMZM2G037431	10.6.3	cell wall.degradation.pectate lyases and polygalacturonases	polygalacturonase, putative / pectinase, putative	Os01g44970.1	AT1G60590.1		-1.27492	-2.97065	-0.0689748		0.193774	0.468903	0.0264509	0.207346	0.0610787	0.0640698		0.018592	3.2794e-05	1
GRMZM2G179696	10.6.3	cell wall.degradation.pectate lyases and polygalacturonases	polygalacturonase, putative / pectinase, putative	Os01g44970.1	AT1G60590.1		-1.21502	-2.47143	0.816718		0.35439	0.822696	0.0710013	0.39377	0.0966719	0.0548837		0.00242754	8.52468e-07	0.637015
GRMZM2G103128	10.3	cell wall.hemicellulose synthesis	FT1 (FUCOSYLTRANSFERASE 1); fucosyltransferase/ transferase, transferring glycosyl groups	Os02g52610.1	AT2G03220.1		-0.989171	-1.68375	-1.77198		0.318264	0.631769	0.512458	1.64633	0.424537	1.44988		0.0306475	1.55903e-10	0.000100506
GRMZM2G164072	10.3	cell wall.hemicellulose synthesis	GALT1 (GALACTOSYLTRANSFERASE1); UDP-galactose:N-glycan beta-1,3-galactosyltransferase/ transferase, transferring glycosyl groups / transferase, transferring hexosyl groups	Os06g12390.2	AT1G26810.1		2.31594	3.27878	2.69509		0.23664	0.047525	0.467851	0.0482054	0.175076	0.0270349		0.00720283	3.80644e-13	0.00900271
GRMZM2G054350	10.3	cell wall.hemicellulose synthesis	galactosyltransferase family protein	Os07g09690.1	AT5G62620.1		-0.326995	3.53037	2.03242		0.153619	0.1927	0.404618	0.0350185	0.241649	0.0590698		1	1.56893e-12	0.0253614
GRMZM2G058472	10.3.2	cell wall.hemicellulose synthesis.glucuronoxylan	PGSIP1 (PLANT GLYCOGENIN-LIKE STARCH INITIATION PROTEIN 1); transferase, transferring glycosyl groups	Os01g65780.2	AT1G77130.1		1.42806	0.352051	1.86778		0.906197	0.336771	0.618703	0.484735	2.16606	0.593488		0.000363722	0.392106	2.2844e-06
GRMZM2G135743	10.3.2	cell wall.hemicellulose synthesis.glucuronoxylan	PGSIP1 (PLANT GLYCOGENIN-LIKE STARCH INITIATION PROTEIN 1); transferase, transferring glycosyl groups	Os01g65780.2	AT3G18660.2		-0.381095	1.29814	-0.0719252		2.14273	2.79054	1.95132	0.793504	1.03865	1.09174		0.301725	7.76266e-09	1
GRMZM2G109431	10.3.2	cell wall.hemicellulose synthesis.glucuronoxylan	transferase, transferring glycosyl groups	Os03g08600.1	AT4G33330.1		2.02063	3.36609	1.36915		14.7183	3.62732	0.278832	0.0270425	0.030037	0.0116279		1.05997e-21	9.70112e-09	0.710424
GRMZM2G095968	10.7	cell wall.modification	ATEXLA1 (ARABIDOPSIS THALIANA EXPANSIN-LIKE A1)	Os03g04020.1	AT3G45970.1		0.695806	1.62459	2.22064		1.67875	1.0364	0.810714	0.262916	1.81074	0.388488		0.0352241	1.15144e-07	5.21914e-08
GRMZM2G127072	10.7	cell wall.modification	ATEXLA2 (ARABIDOPSIS THALIANA EXPANSIN-LIKE A2)	Os03g04020.1	AT4G38400.1		-1.48346	-1.89672	-2.72639		0.607609	1.69899	0.133665	0.497726	0.0906443	0.599884		1.37023e-06	6.29422e-06	2.38555e-05
GRMZM2G339122	10.7	cell wall.modification	ATEXPA1 (ARABIDOPSIS THALIANA EXPANSIN A1)	Os01g60770.1	AT1G69530.2		-1.83078	-2.78416	-2.46421		4.08328	14.5254	1.72837	11.9056	0.646874	3.56961		1.79599e-21	8.53311e-48	1.28034e-11
GRMZM2G361064	10.7	cell wall.modification	ATEXPA1 (ARABIDOPSIS THALIANA EXPANSIN A1)	Os05g39990.1	AT2G40610.1		-2.0795	-2.38699	-2.81118		2.16581	9.15401	0.596271	3.11888	0.184836	1.29729		5.4484e-24	6.00132e-24	9.93126e-09
GRMZM2G013002	10.7	cell wall.modification	ATEXPB2 (ARABIDOPSIS THALIANA EXPANSIN B2)	Os10g40730.1	AT1G65680.1		-1.73213	-1.42804	-3.75943		0.238422	0.792078	0.00557236	0.0149942	0.00746998	0.101163		3.55893e-05	0.73573	0.0235892
GRMZM2G082520	10.7	cell wall.modification	ATEXPB2 (ARABIDOPSIS THALIANA EXPANSIN B2)	Os10g40720.1	AT1G65680.1		-1.59409	-9.04279	-3.44359		0.273601	0.826013	0.00139665	0.736609	0.10527	1.14533		6.66271e-05	1.46658e-30	1.0884e-10
GRMZM2G094990	10.7	cell wall.modification	ATEXPB2 (ARABIDOPSIS THALIANA EXPANSIN B2)	Os10g40720.1	AT1G65680.1		-1.86106	-1.60109	-1.37957		10.0451	36.4912	18.0133	54.6476	12.9289	33.6398		3.8006e-25	1.36092e-23	1.06189e-06
GRMZM2G176595	10.7	cell wall.modification	ATEXPB2 (ARABIDOPSIS THALIANA EXPANSIN B2)	Os10g40720.1	AT1G65680.1		-1.91339	-3.53675	-1.72454		1.09205	4.11369	0.0222894	0.258682	0.117213	0.38736		1.16897e-15	2.62224e-07	0.00869153
GRMZM5G859316	10.7	cell wall.modification	ATEXPB2 (ARABIDOPSIS THALIANA EXPANSIN B2)	Os03g44290.1	AT1G65680.1		-2.78154	0.205765	0		0.0504575	0.346938	0.0138953	0.0120483	0.001	0.001		4.0781e-05	1	1
GRMZM2G056236	10.7	cell wall.modification	ATEXPB4 (ARABIDOPSIS THALIANA EXPANSIN B4)	Os02g44108.1	AT2G45110.1		-1.93197	-4.58353	-4.88264		0.139585	0.532623	0.001	0.0239762	0.000508475	0.015		0.000216557	0.0655664	0.813144
GRMZM2G004699	10.7	cell wall.modification	EXGT-A4 (ENDOXYLOGLUCAN TRANSFERASE A4); hydrolase, acting on glycosyl bonds / hydrolase, hydrolyzing O-glycosyl compounds / xyloglucan:xyloglucosyl transferase	Os11g33270.1	AT5G13870.1		-1.73093	-2.4336	-2.91648		0.89721	2.97821	0.0027933	0.0150905	0.00662252	0.05		2.22968e-11	0.29282	0.217726
GRMZM2G392125	10.7	cell wall.modification	MERI5B (meristem-5); hydrolase, acting on glycosyl bonds / xyloglucan:xyloglucosyl transferase	Os04g51460.1	AT4G30270.1		-2.72261	-2.25979	-0.516945		0.213193	1.40722	0.923316	4.42195	0.0488383	0.0698837		2.12122e-14	1.23881e-25	1
GRMZM2G180870	10.7	cell wall.modification	XTH9 (XYLOGLUCAN ENDOTRANSGLUCOSYLASE/HYDROLASE 9); hydrolase, acting on glycosyl bonds / xyloglucan:xyloglucosyl transferase	Os04g53950.1	-		-3.32126	-2.57014	-0.678187		0.0435886	0.435684	0.0445362	0.264485	0.0951959	0.152326		3.57615e-07	2.22305e-05	0.660065
GRMZM2G039919	10.7	cell wall.modification	XTR2 (XYLOGLUCAN ENDOTRANSGLYCOSYLASE RELATED 2); hydrolase, acting on glycosyl bonds / xyloglucan:xyloglucosyl transferase	Os03g13570.1	AT1G14720.1		-0.512792	-2.752	-5.66385		0.36219	0.516776	0.0473437	0.318932	0.001	0.0506977		0.453685	9.76974e-07	0.0836804
GRMZM2G166944	10.7	cell wall.modification	XTR3 (XYLOGLUCAN ENDOTRANSGLYCOSYLASE 3); hydrolase, acting on glycosyl bonds / xyloglucan:xyloglucosyl transferase	Os06g48200.1	AT5G57550.1		-2.07511	-0.600116	-3.26289		2.60758	10.9877	0.13358	0.202486	0.208845	2.00471		5.44256e-25	0.403744	4.95033e-13
GRMZM2G060837	10.7	cell wall.modification	XTR4 (XYLOGLUCAN ENDOTRANSGLYCOSYLASE 4); hydrolase, acting on glycosyl bonds / hydrolase, hydrolyzing O-glycosyl compounds / xyloglucan:xyloglucosyl transferase	Os02g46910.2	AT1G32170.1		-2.39169	-1.31673	1.98197		0.579796	3.0426	0.735585	1.83235	0.536817	0.135891		1.33851e-19	1.20351e-07	0.000605089
GRMZM2G026980	10.7	cell wall.modification	XTR6 (XYLOGLUCAN ENDOTRANSGLYCOSYLASE 6); hydrolase, acting on glycosyl bonds / hydrolase, hydrolyzing O-glycosyl compounds / xyloglucan:xyloglucosyl transferase	Os06g48180.1	AT4G25810.1		-0.0659605	-1.83162	-2.86712		0.270519	0.283175	1.72737	6.14835	0.389539	2.84209		1	1.35078e-20	4.60211e-12
GRMZM2G113761	10.7	cell wall.modification	XTR8 (XYLOGLUCAN ENDO-TRANSGLYCOSYLASE-RELATED 8); hydrolase, acting on glycosyl bonds / xyloglucan:xyloglucosyl transferase	Os10g39840.1	AT2G36870.1		-0.461031	2.1351	-4.21677		0.631184	0.868842	1.16233	0.264606	0.00662252	0.12314		0.376281	1.3887e-14	0.0084903
GRMZM2G063566	10.7	cell wall.modification	xyloglucan:xyloglucosyl transferase, putative / xyloglucan endotransglycosylase, putative / endo-xyloglucan transferase, putative	Os08g13920.1	AT5G57560.1		2.21574	4.9091	2.10758		0.557573	0.120033	0.905373	0.0301329	0.132798	0.030814		3.22645e-05	1.05862e-32	0.109288
GRMZM2G070271	10.7	cell wall.modification	xyloglucan:xyloglucosyl transferase, putative / xyloglucan endotransglycosylase, putative / endo-xyloglucan transferase, putative	Os10g42670.1	AT2G01850.1		0.0862559	0.171371	-1.43943		0.237956	0.224146	1.44827	1.28606	0.387406	1.0507		1	0.672846	0.00506521
GRMZM2G174855	10.7	cell wall.modification	xyloglucan:xyloglucosyl transferase, putative / xyloglucan endotransglycosylase, putative / endo-xyloglucan transferase, putative	Os07g34580.1	AT1G11545.1		0.26645	3.01502	-1.39436		0.319195	0.265367	0.0973953	0.0120483	0.0351218	0.0923256		0.83379	0.00182319	0.405179
GRMZM2G413044	10.7	cell wall.modification	xyloglucan:xyloglucosyl transferase, putative / xyloglucan endotransglycosylase, putative / endo-xyloglucan transferase, putative	Os07g29750.1	AT2G36870.1		-1.3053	-4.7874	-4.46537		0.0865834	0.213979	0.00277906	0.0767449	0.00508475	0.112326		0.108469	0.00153423	0.0141619
GRMZM2G329002	10.8.2	cell wall.pectin*esterases.acetyl esterase	pectinacetylesterase family protein	Os01g66850.1	AT3G09410.1		-2.88915	-0.844213	0.425847		0.0853959	0.63264	0.0250827	0.0450307	0.033584	0.025		2.11578e-08	0.59533	1
GRMZM2G066500	10.8.2	cell wall.pectin*esterases.acetyl esterase	pectinacetylesterase, putative	Os01g21630.1	AT2G46930.1		-1.69741	-1.49758	-0.868041		0.477862	1.54979	0.24931	0.703972	0.152963	0.279186		9.30902e-08	1.8294e-05	0.398966
GRMZM2G156365	10.8.2	cell wall.pectin*esterases.acetyl esterase	pectinacetylesterase, putative	Os04g51340.1	AT5G45280.2		-1.89587	-2.83958	-3.00749		0.299311	1.11387	0.0111447	0.0797751	0.0198676	0.159767		2.03689e-07	0.0156509	0.00990272
GRMZM2G160569	10.8.2	cell wall.pectin*esterases.acetyl esterase	pectinacetylesterase, putative	Os07g44070.1	AT3G05910.1		-1.2177	-0.200217	0.207595		0.527365	1.22652	0.0549577	0.0631393	0.209603	0.181512		0.000560181	1	0.993909
GRMZM2G164134	10.8.2	cell wall.pectin*esterases.acetyl esterase	pectinacetylesterase, putative	Os01g21630.1	AT2G46930.1		-0.368534	-1.10992	-0.572654		2.08529	2.69219	1.66948	3.60331	1.77938	2.6464		0.336881	1.00974e-07	0.251909
GRMZM2G136106	10.8.99	cell wall.pectin*esterases.misc	ATPME2; pectinesterase	Os01g21034.1	AT1G53830.1		-1.35984	-1.44444	-2.59035		1.54934	3.97647	0.0640893	0.174424	0.00662252	0.0398837		1.56234e-08	0.0343722	0.451479
GRMZM2G019411	10.8.1	cell wall.pectin*esterases.PME	pectinesterase family protein	Os10g26680.1	AT3G29090.1		2.81758	6.83383	3.49672		0.455049	0.064548	5.49489	0.0481693	1.2023	0.106512		8.37132e-06	1.70744e-98	1.78325e-11
GRMZM2G012328	10.8.1	cell wall.pectin*esterases.PME	pectinesterase family protein	Os04g38560.1	AT5G49180.1		1.93642	0.24589	-0.684495		0.292313	0.0763711	0.602327	0.50794	0.148176	0.23814		0.00729758	0.625769	0.492353
GRMZM2G043415	10.8.1	cell wall.pectin*esterases.PME	pectinesterase family protein	Os08g34910.1	AT2G26450.1		-1.92274	-2.28726	-1.60498		0.0149254	0.0565884	0.0751059	0.366614	0.0585363	0.178062		0.249407	6.73857e-06	0.168385
GRMZM2G167637	10.8.1	cell wall.pectin*esterases.PME	pectinesterase family protein	Os01g65790.1	AT5G09760.1		-0.0923181	3.24258	-1.86751		0.208699	0.22249	0.284062	0.0300124	0.0417443	0.152326		1	1.49141e-08	0.121593
GRMZM2G064841	10.1	cell wall.precursor synthesis	ADP-glucose pyrophosphorylase family protein	Os03g11050.1	AT1G74910.2		1.01185	-0.173078	-0.788508		1.68439	0.835304	0.920701	1.03805	0.486682	0.84064		0.00160144	0.733048	0.193127
GRMZM2G178254	10.1	cell wall.precursor synthesis	ADP-glucose pyrophosphorylase family protein	Os03g11050.1	AT1G74910.2		0.0579978	-0.000151479	-1.6912		1.31461	1.26281	2.45678	2.45704	0.201628	0.651105		1	1	0.00562796
GRMZM2G019986	10.1	cell wall.precursor synthesis	UDP-N-acetylglucosamine pyrophosphorylase-related	Os04g52370.1	AT2G35020.1		-0.104987	-1.90006	-0.728999		3.69238	3.9711	0.178059	0.664568	0.0662252	0.109767		0.987117	2.77326e-07	0.673114
GRMZM2G042179	10.1.6	cell wall.precursor synthesis.GAE	GAE1 (UDP-D-GLUCURONATE 4-EPIMERASE 1); UDP-glucuronate 4-epimerase/ catalytic	Os02g54890.1	AT4G30440.1		-0.4824	-0.903475	-0.879245		0.648568	0.906093	0.710782	1.32956	0.64899	1.19376		0.347603	0.00096023	0.134479
GRMZM2G110558	10.1.6	cell wall.precursor synthesis.GAE	GAE1 (UDP-D-GLUCURONATE 4-EPIMERASE 1); UDP-glucuronate 4-epimerase/ catalytic	Os02g54890.1	AT4G30440.1		-0.488627	-0.134484	1.22318		0.633643	0.88907	0.449922	0.493879	1.7524	0.75062		0.362457	0.908034	0.00353162
GRMZM2G429118	10.1.6	cell wall.precursor synthesis.GAE	GAE6 (UDP-D-GLUCURONATE 4-EPIMERASE 6); UDP-glucuronate 4-epimerase/ catalytic	Os09g32670.1	AT3G23820.1		-2.56606	-2.06353	-2.8962		0.174226	1.03175	0.0668541	0.279455	0.112583	0.83814		8.26463e-11	0.000219588	1.39452e-07
GRMZM2G029856	10.1.8	cell wall.precursor synthesis.GER	GER2; binding / catalytic/ coenzyme binding	Os06g44270.1	AT1G17890.1		0.918375	-1.17255	0.526356		0.600146	0.31754	0.189403	0.426933	0.222909	0.154767		0.0664609	0.00622653	0.762979
GRMZM2G074850	10.1.7	cell wall.precursor synthesis.GMD	GMD1 (GDP-D-MANNOSE 4,6-DEHYDRATASE 1); GDP-mannose 4,6-dehydratase/ binding / catalytic/ coenzyme binding	Os06g04620.1	AT3G51160.1		0.890544	3.40761	-0.277049		0.665826	0.359154	0.62109	0.0585278	0.0885734	0.107326		0.0461101	4.89724e-17	1
GRMZM2G012143	10.1.12.1	cell wall.precursor synthesis.KDO pathway.arabinose-5-phosphate isomerase	sugar isomerase (SIS) domain-containing protein / CBS domain-containing protein	Os02g06360.1	AT3G54690.1		-1.88048	-2.91901	-1.12662		0.452251	1.66518	0.036135	0.273298	0.060843	0.132849		1.69872e-09	1.15222e-06	0.37873
GRMZM2G119300	10.1.1.1	cell wall.precursor synthesis.NDP sugar pyrophosphorylase.GDP mannose	CYT1 (CYTOKINESIS DEFECTIVE 1); mannose-1-phosphate guanylyltransferase/ nucleotidyltransferase	Os08g13930.2	AT2G39770.1		-0.450394	-0.91961	-0.62194		3.04716	4.16368	4.95473	9.37239	5.74964	8.84837		0.125696	2.65114e-07	0.121241
GRMZM2G149265	10.1.1.1	cell wall.precursor synthesis.NDP sugar pyrophosphorylase.GDP mannose	CYT1 (CYTOKINESIS DEFECTIVE 1); mannose-1-phosphate guanylyltransferase/ nucleotidyltransferase	Os08g13930.2	AT2G39770.1		0.157063	0.232982	0.917386		7.25755	6.50893	6.16801	5.2482	8.0064	4.23913		0.714295	0.315919	0.00977121
GRMZM2G160506	10.1.1.1	cell wall.precursor synthesis.NDP sugar pyrophosphorylase.GDP mannose	CYT1 (CYTOKINESIS DEFECTIVE 1); mannose-1-phosphate guanylyltransferase/ nucleotidyltransferase	Os03g16150.1	AT2G39770.1		-2.69586	-1.90049	-0.983739		0.245756	1.59235	0.0305839	0.114182	0.0315748	0.0624419		2.16734e-15	0.0288024	0.613846
GRMZM2G116586	10.1.1.20	cell wall.precursor synthesis.NDP sugar pyrophosphorylase.multiple NDP-Sugars	ATUSP (ARABIDOPSIS THALIANA UDP-SUGAR PYROPHOSPHORYLASE); UTP-monosaccharide-1-phosphate uridylyltransferase/ UTP:arabinose-1-phosphate uridylyltransferase/ UTP:galactose-1-phosphate uridylyltransferase/ UTP:glucose-1-phosphate uridylyltransferase/ UTP:xy	Os06g48760.1	AT5G52560.1		-1.40518	-1.97009	-1.44554		0.167189	0.442802	0.115649	0.453103	0.129784	0.353488		0.0158376	7.52271e-06	0.0762632
GRMZM2G456471	10.1.20	cell wall.precursor synthesis.phosphomannose isomerase	DIN9 (DARK INDUCIBLE 9); mannose-6-phosphate isomerase	Os11g38810.1	AT1G67070.1		-0.442745	-0.921108	-0.277686		0.983496	1.33676	1.62833	3.08336	0.426125	0.51657		0.307045	1.99075e-05	0.937663
GRMZM2G549568	10.1.10	cell wall.precursor synthesis.UDP-glucose 4,6-dehydratase	MUM4 (MUCILAGE-MODIFIED 4); UDP-4-keto-6-deoxy-glucose-3,5-epimerase/ UDP-4-keto-rhamnose-4-keto-reductase/ UDP-L-rhamnose synthase/ UDP-glucose 4,6-dehydratase/ catalytic	-	-		0.261325	-7.51999	-1.67666		0.0223881	0.0186788	0.001	0.183544	0.254956	0.815058		1	3.45361e-09	0.00266544
GRMZM2G072911	10.1.10	cell wall.precursor synthesis.UDP-glucose 4,6-dehydratase	NRS/ER (NUCLEOTIDE-RHAMNOSE SYNTHASE/EPIMERASE-REDUCTASE); UDP-4-keto-6-deoxy-glucose-3,5-epimerase/ UDP-4-keto-rhamnose-4-keto-reductase/ dTDP-4-dehydrorhamnose 3,5-epimerase/ dTDP-4-dehydrorhamnose reductase	Os02g45540.1	AT1G63000.1		1.59613	1.80446	0.662		4.3948	1.45364	1.25107	0.358167	0.75802	0.47907		8.90828e-11	7.76368e-12	0.385684
GRMZM2G328500	10.1.4	cell wall.precursor synthesis.UGD	UDP-glucose 6-dehydrogenase, putative	Os12g25690.1	AT3G29360.2		0.229012	-1.60993	-2.10626		2.28695	1.95127	0.100203	0.305856	0.252004	1.08506		0.595563	0.00179917	1.67716e-05
GRMZM5G862540	10.1.4	cell wall.precursor synthesis.UGD	UDP-glucose 6-dehydrogenase, putative	Os12g25700.3	AT3G29360.2		-0.0339239	-0.856752	-2.43352		0.570127	0.583692	0.030712	0.0556181	0.118139	0.638198		1	0.523044	5.15182e-05
GRMZM2G052336	10.1.2	cell wall.precursor synthesis.UGE	UGE1 (UDP-D-glucose/UDP-D-galactose 4-epimerase 1); UDP-glucose 4-epimerase/ protein dimerization	Os09g35800.1	AT1G12780.1		-1.6865	-1.13331	0.687747		0.41621	1.33968	2.36624	5.19063	0.281322	0.174651		5.10874e-07	5.81375e-09	0.474568
GRMZM2G469523	10.1.2	cell wall.precursor synthesis.UGE	UGE5 (UDP-D-glucose/UDP-D-galactose 4-epimerase 5); UDP-glucose 4-epimerase/ protein dimerization	Os08g28730.1	AT4G10960.1		-1.22541	-1.17342	-0.487578		13.5401	31.6597	12.1806	27.473	5.78024	8.10442		5.6093e-11	4.53516e-13	0.349218
GRMZM2G381473	10.1.5	cell wall.precursor synthesis.UXS	AUD1; UDP-glucuronate decarboxylase/ catalytic/ dTDP-glucose 4,6-dehydratase	Os01g21320.1	AT2G47650.1		0.5092	-0.487504	-2.21777		0.365159	0.256565	0.16519	0.231599	0.11861	0.551744		0.494594	0.466536	0.000575179
GRMZM2G044027	10.1.5	cell wall.precursor synthesis.UXS	NAD-dependent epimerase/dehydratase family protein	Os03g16980.2	AT2G28760.3		0.89978	-0.0188886	-1.40772		1.51806	0.813635	0.0939081	0.0951457	0.1287	0.341464		0.00589204	1	0.0574592
GRMZM2G165357	10.1.5	cell wall.precursor synthesis.UXS	NAD-dependent epimerase/dehydratase family protein	Os03g16980.2	AT2G28760.3		1.01377	-0.541968	-1.4707		1.48613	0.736008	0.267899	0.390049	0.886842	2.45793		0.00236261	0.273663	0.000239956
GRMZM2G359234	10.1.5	cell wall.precursor synthesis.UXS	UXS1 (UDP-GLUCURONIC ACID DECARBOXYLASE 1); UDP-glucuronate decarboxylase/ catalytic	Os01g62020.1	AT3G53520.1		0.221398	0.611326	-3.05461		0.372014	0.319089	0.169335	0.110846	0.0345886	0.287384		0.88249	0.432822	0.00195848
GRMZM2G007195	10.1.5	cell wall.precursor synthesis.UXS	UXS4 (UDP-XYLOSE SYNTHASE 4); UDP-glucuronate decarboxylase/ catalytic	Os05g29990.1	AT2G47650.1		0.584176	-0.858541	-1.81041		0.947202	0.631812	0.576853	1.04595	0.388944	1.36419		0.154189	0.00442325	9.69366e-05
GRMZM2G007404	10.1.5	cell wall.precursor synthesis.UXS	UXS4 (UDP-XYLOSE SYNTHASE 4); UDP-glucuronate decarboxylase/ catalytic	Os05g29990.1	AT2G47650.1		1.88991	-1.48548	-0.778754		0.760466	0.205191	0.0445718	0.124806	0.108441	0.186047		2.57668e-05	0.0817845	0.52
GRMZM2G339563	31.5.1	cell.cell death.plants	ACD1 (ACCELERATED CELL DEATH 1); iron-sulfur cluster binding / pheophorbide a oxygenase	Os03g05310.1	AT3G44880.1		0.337122	0.928505	0.198277		4.40125	3.48411	9.63132	5.06032	5.10387	4.44849		0.277859	2.05171e-08	0.842047
GRMZM2G010389	31.5.1	cell.cell death.plants	CDF1 (CELL GROWTH DEFECT FACTOR 1)	Os09g21250.1	AT5G23040.1		-0.0276524	-1.21875	-0.622515		5.22069	5.32172	2.34987	5.46921	1.55292	2.39081		1	3.07062e-10	0.230756
GRMZM2G179800	31.5.1	cell.cell death.plants	CDF1 (CELL GROWTH DEFECT FACTOR 1)	Os09g21250.1	AT5G23040.1		-0.0330221	-1.19015	0.426805		1.09429	1.11963	0.733185	1.67295	0.510035	0.379419		1	2.78506e-06	0.77059
GRMZM2G341658	31.5.1	cell.cell death.plants	FUNCTIONS IN: molecular_function unknown; INVOLVED IN: biological_process unknown; LOCATED IN: cellular_component unknown; EXPRESSED IN: 13 plant structures; EXPRESSED DURING: 6 growth stages; CONTAINS InterPro DOMAIN/s: Membrane attack complex component/perforin/complement C9 (InterPro:IPR001862); BEST Arabidopsis thaliana protein match is: unknown protein (TAIR:AT4G24290.2); Has 119 Blast hits …	Os06g14050.1	AT1G14780.1		-2.42177	-1.78636	-1.76625		0.00686892	0.0368057	0.0723838	0.249684	0.613514	2.08698		0.514815	0.00227401	1.86332e-05
GRMZM2G028758	31.5.1	cell.cell death.plants	FUNCTIONS IN: molecular_function unknown; INVOLVED IN: biological_process unknown; LOCATED IN: plasma membrane; EXPRESSED IN: 18 plant structures; EXPRESSED DURING: 9 growth stages; CONTAINS InterPro DOMAIN/s: Membrane attack complex component/perforin/complement C9 (InterPro:IPR001862); BEST Arabidopsis thaliana protein match is: NSL1 (necrotic spotted lesions 1) (TAIR:AT1G28380.1); Has 150 Blas…	Os07g07194.1	AT4G24290.2		-0.36539	-0.954818	-1.53519		0.856334	1.10315	0.761161	1.47539	0.1736	0.50314		0.514815	0.0002728	0.0266839
GRMZM2G435034	31.5.1	cell.cell death.plants	FUNCTIONS IN: molecular_function unknown; INVOLVED IN: biological_process unknown; LOCATED IN: plasma membrane; EXPRESSED IN: 18 plant structures; EXPRESSED DURING: 9 growth stages; CONTAINS InterPro DOMAIN/s: Membrane attack complex component/perforin/complement C9 (InterPro:IPR001862); BEST Arabidopsis thaliana protein match is: NSL1 (necrotic spotted lesions 1) (TAIR:AT1G28380.1); Has 150 Blas…	Os07g07194.1	AT4G24290.2		-0.529427	-1.10447	-0.628317		0.310208	0.44774	0.392787	0.84457	0.309474	0.478372		0.463701	0.000573357	0.507109
GRMZM2G100650	31.5.1	cell.cell death.plants	glycolipid binding / glycolipid transporter	Os03g50280.1	AT4G39670.1		-1.50432	-2.71158	-0.463099		0.0177661	0.0504009	0.0204059	0.133667	0.188577	0.259953		0.794244	0.00298484	0.741626
GRMZM2G075117	31.3	cell.cycle	CYCD2;1 (Cyclin D2;1); cyclin-dependent protein kinase regulator/ protein binding	Os06g11410.1	AT5G65420.1		-0.426304	-1.99868	0.554478		0.376947	0.506536	0.0947657	0.378715	0.106903	0.0727907		0.61621	3.13623e-05	0.827525
GRMZM2G148621	31.3	cell.cycle	CYCP2;1 (cyclin p2;1); cyclin-dependent protein kinase	Os04g53680.1	AT2G44740.1		0.789343	1.28735	-0.39903		0.113465	0.0656519	6.6405	2.72064	3.33206	4.39372		0.663865	7.39629e-14	0.589237
GRMZM2G029879	31.3	cell.cycle	CYCP4;1 (cyclin p4;1); cyclin-dependent protein kinase	Os02g03294.1	AT2G44740.1		1.96206	0	-2.32193		0.540445	0.138711	0.001	0.001	0.001	0.005		0.000205249	1	1
GRMZM2G021530	31.3	cell.cycle	CYCP4;3 (cyclin p4;3); cyclin-dependent protein kinase	Os04g46000.1	AT5G07450.1		-0.581104	-1.30448	-1.4411		0.615072	0.920143	0.682735	1.68632	0.30238	0.821047		0.189543	3.04745e-07	0.0106894
GRMZM2G064005	31.3	cell.cycle	FZR2 (FIZZY-RELATED 2); signal transducer	Os03g03150.2	AT4G22910.1		-0.0283188	-0.936655	0.437419		1.05774	1.07871	0.682272	1.30593	1.5688	1.15849		1	0.000679601	0.508703
GRMZM2G037926	31.3	cell.cycle	ICK6 (INHIBITOR/INTERACTOR WITH CYCLIN-DEPENDENT KINASE); cyclin binding / cyclin-dependent protein kinase inhibitor	Os10g33310.1	AT5G48820.1		2.00952	1.21545	-0.934035		0.948374	0.235533	0.558241	0.2404	0.335488	0.640988		1.75833e-06	0.00059375	0.165779
GRMZM2G116885	31.3	cell.cycle	ICK6 (INHIBITOR/INTERACTOR WITH CYCLIN-DEPENDENT KINASE); cyclin binding / cyclin-dependent protein kinase inhibitor	Os03g04490.1	AT5G48820.1		0.227798	-0.753122	-1.38748		0.510666	0.436077	0.268457	0.452466	0.552258	1.44483		0.814647	0.0775844	0.00170447
GRMZM2G157510	31.3	cell.cycle	ICK6 (INHIBITOR/INTERACTOR WITH CYCLIN-DEPENDENT KINASE); cyclin binding / cyclin-dependent protein kinase inhibitor	Os03g04490.1	AT5G48820.1		2.36424	1.43187	0.806656		0.241856	0.046973	0.186567	0.0691514	0.0101695	0.00581395		0.00540107	0.0215661	1
GRMZM2G047590	31.3	cell.cycle	PIN1AT (PEPTIDYLPROLYL CIS/TRANS ISOMERASE, NIMA-INTERACTING 1); peptidyl-prolyl cis-trans isomerase	-	-		-0.104373	-0.88962	0.490825		1.19211	1.28155	0.683826	1.26692	0.760141	0.54093		1	0.00152162	0.587915
GRMZM2G084547	31.3	cell.cycle	PIN1AT (PEPTIDYLPROLYL CIS/TRANS ISOMERASE, NIMA-INTERACTING 1); peptidyl-prolyl cis-trans isomerase	Os04g56800.1	AT2G18040.1		-0.580622	0.734939	-0.0729282		2.72105	4.06931	2.44648	1.46995	2.22708	2.34256		0.0411867	0.000710708	1
GRMZM2G300786	31.3	cell.cycle	SWI1 (SWITCH1); phospholipase C	Os12g42830.1	AT5G51330.1		5.69056	4.09161	0		0.051645	0.001	0.40959	0.0240244	0.001	0.001		0.0885888	1.32165e-14	1
GRMZM2G160563	31.3	cell.cycle	cyclin, putative, expressed	Os02g43550.1	AT5G07450.1		-0.121804	2.66936	2.58509		3.88818	4.23071	3.69066	0.580158	2.34649	0.391047		0.980354	2.47018e-39	5.38224e-11
GRMZM2G082613	31.3	cell.cycle	FUNCTIONS IN: molecular_function unknown; INVOLVED IN: cell cycle; LOCATED IN: cellular_component unknown; EXPRESSED IN: 24 plant structures; EXPRESSED DURING: 14 growth stages; CONTAINS InterPro DOMAIN/s: Glucose inhibited division protein (InterPro:IPR003682); Has 3963 Blast hits to 3963 proteins in 1297 species: Archae - 0; Bacteria - 2754; Metazoa - 2; Fungi - 0; Plants - 18; Viruses - 0; Oth…	-	AT5G50110.1		-0.0759422	-1.04875	-0.203516		1.01907	1.07415	0.459784	0.951171	0.414727	0.477558		1	0.000625076	0.861185
GRMZM2G310115	31.3	cell.cycle	plectin-related	Os01g59130.2	AT2G26770.2		0.144673	0.629413	-0.412116		1.66073	1.50227	2.15897	1.39564	3.45555	4.59808		0.829384	0.00573793	0.406803
GRMZM2G180384	31.3	cell.cycle	proteasome maturation factor UMP1 family protein, expressed	Os02g55640.1	AT1G67250.1		0.664527	0.725594	0.1942		0.675441	0.426133	1.73378	1.0485	1.40903	1.23157		0.180218	0.00233159	0.919
GRMZM2G031204	31.3.1	cell.cycle.peptidylprolyl isomerase	FKBP15-1; FK506 binding / peptidyl-prolyl cis-trans isomerase	Os01g68710.2	AT3G25220.1		-1.77881	-1.28583	-2.06479		0.212262	0.728358	0.069626	0.169764	0.0575317	0.240698		3.74272e-05	0.0493353	0.0432097
GRMZM2G115757	31.3.1	cell.cycle.peptidylprolyl isomerase	FKBP15-1; FK506 binding / peptidyl-prolyl cis-trans isomerase	Os09g32526.1	AT3G25220.1		-0.942533	-0.788724	-0.25454		0.781369	1.50171	0.529346	0.914469	1.00162	1.19488		0.00387618	0.0122694	0.842047
GRMZM2G117746	31.3.1	cell.cycle.peptidylprolyl isomerase	PAS1 (PASTICCINO 1); FK506 binding / binding / peptidyl-prolyl cis-trans isomerase	Os03g25140.1	AT3G54010.1		0.155959	-0.40201	1.46652		1.11753	1.00302	0.781292	1.03236	1.88934	0.683663		0.932531	0.234645	0.000534322
GRMZM2G063244	31.3.1	cell.cycle.peptidylprolyl isomerase	peptidyl-prolyl cis-trans isomerase, chloroplast / cyclophilin / rotamase / cyclosporin A-binding protein (ROC4)	Os01g18210.1	AT3G62030.1		-0.158038	-1.70671	-1.00442		8.06736	9.00131	1.10036	3.59176	0.267853	0.537349		0.829384	2.54486e-15	0.122401
GRMZM2G170397	31.3.1	cell.cycle.peptidylprolyl isomerase	ROC2 (ROTAMASE CYCLOPHILIN 2); cyclosporin A binding / peptidyl-prolyl cis-trans isomerase	Os09g39780.2	AT3G56070.2		2.1618	0.516849	1.49802		0.494206	0.110444	0.0430288	0.0300727	0.116348	0.0411919		0.000153666	0.71595	0.345143
GRMZM2G096585	31.3.1	cell.cycle.peptidylprolyl isomerase	ROF1 (ROTAMASE FKBP 1); FK506 binding / calmodulin binding / peptidyl-prolyl cis-trans isomerase	Os08g41390.2	AT3G25230.1		1.01563	-0.166036	0.494259		4.37376	2.16332	4.35835	4.88994	12.8756	9.1407		2.84298e-05	0.579007	0.289135
GRMZM2G154685	31.3.1	cell.cycle.peptidylprolyl isomerase	ROF1 (ROTAMASE FKBP 1); FK506 binding / calmodulin binding / peptidyl-prolyl cis-trans isomerase	Os04g28420.2	AT5G48570.1		4.40603	4.38328	3.34618		0.0212005	0.001	0.376398	0.0180364	0.0101695	0.001		0.784944	1.95533e-14	0.673114
GRMZM2G329306	31.3.1	cell.cycle.peptidylprolyl isomerase	SQN (SQUINT); peptidyl-prolyl cis-trans isomerase	Os06g11320.2	AT2G15790.1		2.60719	1.01646	0.264133		0.230104	0.0377643	0.0213204	0.0105393	0.0610581	0.050843		0.00301839	0.55146	1
GRMZM2G085885	31.3.1	cell.cycle.peptidylprolyl isomerase	peptidyl-prolyl cis-trans isomerase	Os08g19610.3	AT5G35100.1		-0.989562	-0.982603	-1.23481		4.05042	8.04244	7.39119	14.6052	3.02794	7.12628		3.21574e-06	7.12454e-09	0.000528661
GRMZM2G162388	31.3.1	cell.cycle.peptidylprolyl isomerase	peptidyl-prolyl cis-trans isomerase / cyclophilin (CYP2) / rotamase	Os02g02890.1	AT2G21130.1		1.32294	3.0495	0.304958		0.338446	0.135284	0.447884	0.054097	3.93706	3.18692		0.0595406	1.38e-11	0.730114
GRMZM2G326111	31.3.1	cell.cycle.peptidylprolyl isomerase	peptidyl-prolyl cis-trans isomerase / cyclophilin (CYP2) / rotamase	Os02g02890.1	AT2G21130.1		1.77368	3.46899	2.514		37.7788	11.0489	261.772	23.6403	303.83	53.1914		6.55556e-19	1.70744e-98	2.12535e-25
GRMZM2G076544	31.3.1	cell.cycle.peptidylprolyl isomerase	peptidyl-prolyl cis-trans isomerase cyclophilin-type family protein	Os05g01270.1	AT5G13120.1		0.997806	0.120887	0.175754		1.82058	0.911675	1.21227	1.11483	0.263475	0.233256		0.00135908	0.821969	1
GRMZM2G078638	31.3.1	cell.cycle.peptidylprolyl isomerase	peptidyl-prolyl cis-trans isomerase cyclophilin-type family protein	Os11g38990.3	AT1G26940.1		-0.292492	-0.656625	-0.279341		1.77692	2.17629	1.23281	1.94339	1.20542	1.46295		0.517987	0.00850099	0.836462
GRMZM2G087570	31.3.1	cell.cycle.peptidylprolyl isomerase	peptidyl-prolyl cis-trans isomerase cyclophilin-type family protein	Os05g01270.1	AT5G13120.1		1.19151	0.930515	0.460012		73.2007	32.0506	53.6623	28.1551	17.6144	12.8053		2.20809e-09	5.29723e-10	0.204638
GRMZM2G132811	31.3.1	cell.cycle.peptidylprolyl isomerase	peptidyl-prolyl cis-trans isomerase cyclophilin-type family protein	Os01g02080.1	AT1G74070.1		-1.65419	-1.00992	-0.471208		1.93875	6.10214	3.14589	6.33521	1.08347	1.50198		4.21916e-14	8.22219e-08	0.397632
GRMZM2G048277	31.3.1	cell.cycle.peptidylprolyl isomerase	peptidyl-prolyl cis-trans isomerase PPIC-type family protein	Os09g24540.1	AT1G26550.1		0.618537	1.55357	0.194399		3.43127	2.23489	5.97813	2.03655	4.26884	3.7307		0.0222255	7.86747e-19	0.842047
GRMZM2G117968	31.3.1	cell.cycle.peptidylprolyl isomerase	peptidyl-prolyl cis-trans isomerase TLP38, chloroplast / thylakoid lumen PPIase of 38 kDa / cyclophilin / rotamase	Os07g37830.2	AT3G15520.1		-0.782225	-1.45353	-1.09766		7.4982	12.8953	10.7535	29.4514	5.60353	11.992		0.000170524	4.07902e-19	0.00158859
GRMZM2G158237	31.3.1	cell.cycle.peptidylprolyl isomerase	peptidyl-prolyl cis-trans isomerase, putative / cyclophilin, putative / rotamase, putative	Os09g36670.1	AT4G34960.1		0.00799309	-1.05154	-1.2527		0.707112	0.703205	0.26601	0.551369	0.242855	0.578692		1	0.00621368	0.0595343
GRMZM2G156956	31.2	cell.division	AML1 (ARABIDOPSIS MEI2-LIKE PROTEIN 1); RNA binding / protein binding	Os05g01240.5	AT5G07290.1		-0.837453	-1.13568	-1.61598		0.114059	0.203811	0.225745	0.496012	0.0947244	0.290349		0.412682	0.00490921	0.0539778
GRMZM2G451716	31.2	cell.division	AML1 (ARABIDOPSIS MEI2-LIKE PROTEIN 1); RNA binding / protein binding	Os02g31290.2	AT5G61960.2		-1.45775	-1.56503	-2.92565		0.228712	0.628225	0.0751486	0.222352	0.0117073	0.0889535		0.00152864	0.00957492	0.097099
GRMZM2G004455	31.2	cell.division	AML5 (ARABIDOPSIS MEI2-LIKE PROTEIN 5); RNA binding / nucleic acid binding / nucleotide binding	Os02g48790.4	AT1G29400.2		1.36515	1.5467	0.659334		1.53444	0.59566	3.38563	1.15888	2.54802	1.61333		2.97999e-05	3.0812e-15	0.177728
GRMZM2G154229	31.2	cell.division	AML5 (ARABIDOPSIS MEI2-LIKE PROTEIN 5); RNA binding / nucleic acid binding / nucleotide binding	Os02g48790.2	AT1G29400.2		0.534574	0.955037	0.531707		1.52508	1.05286	1.88614	0.972923	1.62965	1.12729		0.130539	3.10036e-05	0.327712
GRMZM2G054247	31.2	cell.division	anaphase-promoting complex, subunit 10 family / APC10 family	Os05g50360.1	AT2G18290.1		1.18198	1.21258	0.361078		0.742275	0.327155	0.738573	0.318691	0.915647	0.712907		0.00714517	0.000119343	0.721186
GRMZM2G082131	31.2	cell.division	CDC48C; ATP binding / ATPase/ nucleoside-triphosphatase/ nucleotide binding	Os06g01980.1	AT3G01610.1		1.80975	-0.500963	-0.526816		0.459701	0.131126	0.126092	0.17844	0.176911	0.254884		0.00147333	0.53325	0.682299
GRMZM2G475360	31.2	cell.division	CDC48C; ATP binding / ATPase/ nucleoside-triphosphatase/ nucleotide binding	Os06g01980.1	AT3G01610.1		1.24379	1.7565	0.813965		1.17354	0.495541	1.52393	0.45103	1.70315	0.968779		0.000728186	9.43914e-13	0.0860492
GRMZM2G109618	31.2	cell.division	DMC1 (DISRUPTION OF MEIOTIC CONTROL 1); ATP binding / DNA binding / DNA-dependent ATPase/ damaged DNA binding / nucleoside-triphosphatase/ nucleotide binding / protein binding	Os11g04954.1	AT3G22880.1		3.14744	0.0569759	0		0.44079	0.0497459	0.064271	0.0617823	0.001	0.001		2.02127e-06	1	1
GRMZM2G031859	31.2	cell.division	EMB2763 (EMBRYO DEFECTIVE 2763); RNA binding / ribonuclease	Os03g03710.1	AT2G17510.1		-0.639204	-0.586494	-0.758282		1.22908	1.91426	2.19826	3.30089	2.19907	3.71967		0.0490527	0.00773598	0.0947954
GRMZM2G121724	31.2	cell.division	FTSZ2-1; protein binding / structural molecule	Os05g37160.1	AT3G52750.1		-1.03261	-1.63832	-3.72543		0.263057	0.538142	0.270409	0.841793	0.0198676	0.262791		0.046496	6.53028e-07	0.000314075
GRMZM2G177224	31.2	cell.division	FTSZ2-1; protein binding / structural molecule	Os03g44420.1	AT2G36250.2		-0.0795911	-1.27622	-0.440557		0.644922	0.681501	0.136544	0.330715	0.468414	0.635698		1	0.00954763	0.570947
GRMZM2G024293	31.2	cell.division	QQT2 (quatre-quart2); ATP binding / nucleotide binding	Os03g19870.3	AT4G21800.2		0.173384	-0.684153	-1.70486		2.17298	1.92691	1.9115	3.07133	0.298833	0.974186		0.787153	0.00185603	0.000948562
GRMZM2G003043	31.2	cell.division	RBR1 (RETINOBLASTOMA-RELATED 1); transcription factor binding	Os11g32900.1	AT3G12280.1		0.401739	0.534746	1.58326		0.648133	0.490602	1.16923	0.807099	2.73027	0.911163		0.543301	0.0644972	5.42832e-05
GRMZM2G003565	31.2	cell.division	UVR8 (UVB-RESISTANCE 8); chromatin binding / guanyl-nucleotide exchange factor	Os04g35570.1	AT5G63860.1		-0.478649	-0.768252	-0.485527		10.4004	14.4923	11.6637	19.8657	9.66293	13.529		0.0455966	4.25947e-06	0.328724
GRMZM2G143590	31.2	cell.division	ZYP1b	Os04g37960.1	AT1G22275.1		-4.22333	2.95603	0.807935		0.001	0.0186788	0.256499	0.0330546	0.222909	0.127326		0.566472	3.56795e-07	0.513235
GRMZM2G443668	31.2	cell.division	ankyrin repeat family protein / regulator of chromosome condensation (RCC1) family protein	Os07g07080.1	AT3G03790.2		0.990914	0.928898	-1.11375		0.753894	0.379328	2.79447	1.46782	1.16835	2.5284		0.0279948	6.92443e-06	0.0159399
GRMZM2G177070	31.2	cell.division	cell division protein ftsH, putative	Os04g39190.1	AT3G02450.1		-0.0628483	-1.10153	0.107102		4.71396	4.92386	3.06282	6.57225	1.47157	1.36628		1	3.92862e-09	1
GRMZM2G095562	31.2	cell.division	regulator of chromosome condensation (RCC1) family protein	Os07g27490.1	AT3G15430.2		0.523652	0.194841	0.913776		3.41553	2.37587	8.08942	7.06747	15.1679	8.05105		0.0617106	0.413729	0.00413425
GRMZM2G152616	31.2	cell.division	regulator of chromosome condensation (RCC1) family protein	Os02g38350.3	AT3G26100.2		1.18511	2.95802	-1.14173		0.468449	0.206019	0.303758	0.0390908	0.184712	0.407558		0.0354169	3.26314e-08	0.188919
GRMZM5G866734	31.2	cell.division	regulator of chromosome condensation (RCC1) family protein	Os04g56720.1	AT1G19880.1		-1.75582	-2.28956	-0.460523		0.113465	0.383192	0.0306836	0.150014	0.0417443	0.0574419		0.00380912	0.00299223	0.993909
GRMZM2G134313	31.2	cell.division	regulator of chromosome condensation (RCC1) family protein / UVB-resistance protein-related	Os11g34320.1	AT5G08710.1		-0.394274	-0.670114	0.677167		2.13717	2.80885	3.14026	4.99678	3.59567	2.2487		0.25337	0.000833447	0.130935
GRMZM2G467695	31.2	cell.division	tetratricopeptide repeat domain containing protein, expressed	Os03g13370.1	-		2.41359	4.11889	2.41338		0.14781	0.0277423	1.25139	0.072025	0.85545	0.160581		0.0275842	7.32287e-36	6.71013e-06
GRMZM2G150289	31.2	cell.division	zinc finger protein, putative / regulator of chromosome condensation (RCC1) family protein	Os01g73410.1	AT5G42140.1		0.246358	1.88802	1.01227		0.353203	0.297757	0.590001	0.159406	0.451498	0.223837		0.920993	1.15727e-07	0.210708
GRMZM2G174949	31.2	cell.division	zinc ion binding	Os05g46740.2	AT3G23270.1		-0.449044	-1.61243	-1.37941		0.645516	0.881217	0.618475	1.89109	0.382321	0.994651		0.411968	1.50216e-10	0.00925173
GRMZM5G839422	31.2.5	cell.division.plastid	ALB3 (ALBINO 3); P-P-bond-hydrolysis-driven protein transmembrane transporter	Os01g05800.1	AT2G28800.1		0.220695	-0.49642	-0.136173		18.6195	15.9783	17.9695	25.3497	5.85994	6.43999		0.475063	0.00419879	0.914272
GRMZM2G136854	31.2.5	cell.division.plastid	ALB4 (ALBINA 4)	Os03g62750.1	AT1G24490.1		0.128541	-1.27091	-1.07311		0.865112	0.791367	0.460882	1.11217	0.0753283	0.158488		0.984036	1.2046e-05	0.422337
GRMZM2G453388	31.2.5	cell.division.plastid	MIND; ATPase/ calcium-dependent ATPase/ protein binding / protein homodimerization	Os06g01690.1	AT5G24020.1		0.465286	1.39647	0.449279		4.3351	3.14003	1.71679	0.652134	0.471366	0.345233		0.111079	2.29689e-09	0.732137
GRMZM2G022997	31.6.1.10	cell.motility.eukaryotes.flagellar associated proteins	acid phosphatase/ oxidoreductase/ transition metal ion binding	Os03g48300.1	AT5G15070.1		3.20285	5.07244	2.84536		6.99463	0.759644	8.90746	0.264726	4.27868	0.595349		4.45518e-35	1.70744e-98	8.70647e-16
GRMZM2G047055	31.1	cell.organisation	ACT11 (actin-11); structural constituent of cytoskeleton	Os05g01600.2	AT3G12110.1		-1.19093	-2.08002	-1.13679		11.1285	25.4065	6.55775	27.7269	7.89111	17.3519		1.83501e-10	4.34951e-35	0.000685996
GRMZM2G152328	31.1	cell.organisation	ACT11 (actin-11); structural constituent of cytoskeleton	Os05g01600.2	AT3G12110.1		-1.07816	-2.18008	-1.41651		2.90116	6.12535	0.993173	4.50085	0.30728	0.820252		1.29106e-06	2.22026e-24	0.00638135
GRMZM2G478779	31.1	cell.organisation	ACT11 (actin-11); structural constituent of cytoskeleton	Os11g06390.1	AT3G12110.1		0.286088	1.24105	0.0142663		0.148856	0.122081	0.320324	0.135518	0.0115634	0.0114496		0.950333	0.00763774	1
GRMZM2G006765	31.1	cell.organisation	ACT7 (ACTIN 7); structural constituent of cytoskeleton	-	-		-1.30188	-1.17765	-1.14064		1.55804	3.84135	0.85312	1.92983	1.02149	2.25216		5.48449e-08	1.26923e-06	0.00737091
GRMZM2G053284	31.1	cell.organisation	ACT7 (ACTIN 7); structural constituent of cytoskeleton	Os01g64630.1	AT5G09810.1		-2.40941	-2.84257	1.57506		0.0908198	0.482487	0.00944013	0.0677139	0.0559444	0.0187766		1.93139e-05	0.0406428	0.47032
GRMZM2G067985	31.1	cell.organisation	ACT7 (ACTIN 7); structural constituent of cytoskeleton	Os11g06390.1	AT5G09810.1		-0.278689	-1.09801	-0.85695		9.081	11.0161	6.33165	13.5535	5.08504	9.21006		0.397205	1.41515e-10	0.0262379
GRMZM2G082484	31.1	cell.organisation	ACT7 (ACTIN 7); structural constituent of cytoskeleton	Os10g36650.1	AT5G09810.1		0.848278	2.34432	2.89104		0.245427	0.136322	0.320965	0.0632042	0.98923	0.133354		0.279362	1.67642e-06	1.41194e-08
GRMZM2G126010	31.1	cell.organisation	ACT7 (ACTIN 7); structural constituent of cytoskeleton	Os05g36290.1	AT5G09810.1		0.989982	2.37418	3.30955		1.31428	0.661719	3.41844	0.659369	4.4408	0.447907		0.00441071	1.38863e-31	1.75598e-19
GRMZM2G126190	31.1	cell.organisation	ACT7 (ACTIN 7); structural constituent of cytoskeleton	Os11g06390.6	AT5G09810.1		-1.06509	-0.600079	-0.819043		17.016	35.6024	33.1774	50.2904	14.1589	24.9796		1.83574e-08	0.000281737	0.0172402
GRMZM2G002825	31.1	cell.organisation	ADF4 (ACTIN DEPOLYMERIZING FACTOR 4); actin binding	Os03g60590.2	AT5G59890.1		0.700672	-0.0153183	-0.511071		54.327	33.4266	77.412	78.2383	36.2298	51.6313		0.000756508	1	0.231555
GRMZM2G037140	31.1	cell.organisation	ADF4 (ACTIN DEPOLYMERIZING FACTOR 4); actin binding	Os05g02250.2	AT5G59890.1		0.395758	2.88949	2.11793		7.90815	6.0109	46.262	6.24312	39.1261	9.01378		0.116595	1.79769e-84	1.36478e-15
GRMZM2G147775	31.1	cell.organisation	ADF5 (ACTIN DEPOLYMERIZING FACTOR 5); actin binding	Os03g13950.1	AT2G16700.1		1.22836	2.13335	1.74094		1.65004	0.704242	0.534272	0.121776	2.31172	0.691609		0.000100092	2.02139e-08	3.99681e-05
GRMZM2G463471	31.1	cell.organisation	ADF7 (actin depolymerizing factor 7); actin binding	Os02g44470.1	AT4G25590.1		3.08872	-1.47687	-3.03185		0.154213	0.0181269	0.0292158	0.0813203	0.0682344	0.558062		0.0122515	0.13359	1.33031e-05
GRMZM5G800734	31.1	cell.organisation	AKR2 (ANKYRIN REPEAT-CONTAINING PROTEIN 2); protein binding	-	-		-0.40299	-0.586902	-0.568275		4.57713	6.05209	3.47776	5.22367	3.87166	5.7407		0.15351	0.00359779	0.233087
GRMZM5G821637	31.1	cell.organisation	AKR2 (ANKYRIN REPEAT-CONTAINING PROTEIN 2); protein binding	Os05g02210.1	AT2G35030.1		-0.649594	-0.732828	0.449638		21.4816	33.6988	15.4535	25.6821	43.2645	31.6794		0.00217198	9.04088e-06	0.242132
GRMZM2G092481	31.1	cell.organisation	AKRP (ANKYRIN REPEAT PROTEIN); protein binding	Os03g04300.2	AT5G66055.1		-0.338471	-0.901089	-0.452324		3.03878	3.84228	2.67015	4.98644	0.40495	0.55407		0.366386	4.3673e-06	0.584179
GRMZM2G067752	31.1	cell.organisation	ANN5; calcium ion binding / calcium-dependent phospholipid binding	Os09g23160.1	AT1G68090.1		0.340639	0.489625	-0.712807		4.48234	3.53967	10.748	7.65486	6.73727	11.0423		0.272413	0.00570273	0.0737017
GRMZM2G172834	31.1	cell.organisation	ANN5; calcium ion binding / calcium-dependent phospholipid binding	Os09g23160.1	AT1G68090.1		4.727	7.66386	2.89198		1.97869	0.0747153	13.426	0.0662056	1.97828	0.266512		2.58998e-27	1.70744e-98	2.94093e-11
GRMZM2G061950	31.1	cell.organisation	ANNAT2 (Annexin Arabidopsis 2); calcium ion binding / calcium-dependent phospholipid binding	Os02g51750.1	AT5G65020.1		0.629242	-1.61232	-0.829707		1.42714	0.92267	0.651952	1.9933	0.54161	0.962616		0.0889433	8.11068e-11	0.116283
GRMZM2G064993	31.1	cell.organisation	ANNAT7 (ANNEXIN ARABIDOPSIS 7); calcium ion binding / calcium-dependent phospholipid binding	Os06g11800.1	AT5G10230.1		1.26431	2.77381	-2.97241		0.692155	0.288142	0.185441	0.0271148	0.013245	0.103953		0.00427256	4.76414e-05	0.0497468
GRMZM2G350802	31.1	cell.organisation	AR791; actin binding	Os05g09380.3	AT1G52080.1		2.50351	2.37227	1.1357		2.39104	0.421654	5.13686	0.992144	4.21693	1.91919		6.56958e-16	2.38704e-37	0.00252754
GRMZM2G371606	31.1	cell.organisation	AR791; actin binding	Os01g39890.1	AT3G25690.1		1.26582	7.09157	2.00937		0.0217943	0.00906344	0.136388	0.001	0.20458	0.050814		1	3.203e-08	0.0578782
GRMZM2G015384	31.1	cell.organisation	ATARP4; structural constituent of cytoskeleton	Os08g04280.2	AT1G18450.1		0.369453	-2.04761	-0.613918		0.641953	0.496921	0.0974807	0.403005	0.516657	0.790698		0.543213	1.21596e-05	0.353277
GRMZM2G088487	31.1	cell.organisation	ATARP6; structural constituent of cytoskeleton	Os01g16414.4	AT3G33520.1		1.42309	0.150309	-0.720186		1.08801	0.405734	0.336964	0.303624	0.316568	0.521512		0.000107411	0.897325	0.422853
GRMZM2G015861	31.1	cell.organisation	ATARP7 (ACTIN-RELATED PROTEIN 7); structural constituent of cytoskeleton	Os03g56970.1	AT3G60830.1		-0.293536	-0.810787	0.158755		0.697795	0.855246	0.610472	1.07087	0.808621	0.72436		0.737485	0.00567668	0.993909
GRMZM2G043862	31.1	cell.organisation	ATARP8 (ACTIN-RELATED PROTEIN 8); structural constituent of cytoskeleton	Os04g57210.1	AT5G56180.1		-0.233336	-0.764302	0.337339		1.01203	1.18969	1.17525	1.99622	0.726322	0.574884		0.787153	0.00171202	0.813144
GRMZM2G054621	31.1	cell.organisation	ATFIP37 (ARABIDOPSIS THALIANA FKBP12 INTERACTING PROTEIN 37); protein binding	Os06g27970.1	AT3G54170.1		0.282052	-1.51621	-0.376952		0.343365	0.28239	0.21119	0.604086	0.146043	0.189651		0.79697	4.87398e-05	0.97076
GRMZM2G114861	31.1	cell.organisation	ATK5 (ARABIDOPSIS THALIANA KINESIN 5); microtubule motor	Os04g53760.2	AT4G05190.1		1.64498	-4.20651	-0.850401		1.03992	0.332515	0.000694766	0.012827	0.00912561	0.0164535		1.81379e-05	0.153771	1
GRMZM2G436981	31.1	cell.organisation	ATK5 (ARABIDOPSIS THALIANA KINESIN 5); microtubule motor	Os04g53760.2	AT4G05190.1		1.71102	1.25122	1.57869		12.7304	3.88842	24.734	10.3905	25.934	8.68233		7.41999e-16	8.66581e-17	1.29579e-08
GRMZM2G112337	31.1	cell.organisation	ATMAP65-1 (MICROTUBULE-ASSOCIATED PROTEINS 65-1); microtubule binding	Os06g40818.1	AT5G10770.1		-2.66843	-1.67057	-2.56883		5.68175	36.1209	7.36907	23.4586	0.343529	2.03826		1.41959e-48	1.10467e-23	6.19019e-09
GRMZM2G121649	31.1	cell.organisation	ATMAP65-6; microtubule binding	Os09g27700.2	AT2G01910.1		0.197615	-2.11785	-2.25064		2.84835	2.48373	0.142045	0.616544	0.155741	0.741163		0.688782	6.59045e-08	0.000168397
GRMZM2G017525	31.1	cell.organisation	ATMAP70-2 (microtubule-associated proteins 70-2); microtubule binding	Os12g44340.1	AT1G68060.1		-0.73774	1.47613	0.100567		0.761356	1.26961	0.485251	0.174424	0.183769	0.171395		0.0451371	9.50902e-05	1
GRMZM2G099767	31.1	cell.organisation	ATMAP70-2 (microtubule-associated proteins 70-2); microtubule binding	Os03g11650.1	AT1G24764.1		0.681719	-1.08476	1.29256		0.369653	0.23045	0.409561	0.868691	0.0264901	0.010814		0.347603	0.000656554	0.949872
GRMZM5G832989	31.1	cell.organisation	ATMAP70-2 (microtubule-associated proteins 70-2); microtubule binding	Os02g50320.1	AT1G68060.1		-1.00586	-0.983616	-2.20131		0.457424	0.918574	0.348009	0.688159	0.030037	0.13814		0.0122308	0.00465277	0.0720688
GRMZM2G073693	31.1	cell.organisation	ATPP2-A1; carbohydrate binding	Os01g06500.1	AT4G19840.1		1.96177	5.26244	3.26244		0.67511	0.173309	0.691385	0.0180123	0.806735	0.0840698		3.76068e-05	7.75358e-28	2.95874e-08
GRMZM2G060257	31.1	cell.organisation	AtPP2-A13 (Arabidopsis thaliana phloem protein 2-A13); carbohydrate binding	Os10g37830.1	AT3G61060.1		-0.932869	-0.929049	0.0482755		1.46157	2.79023	0.768829	1.46387	1.28376	1.24151		0.00063632	0.000448619	1
GRMZM2G081032	31.1	cell.organisation	AtPP2-A13 (Arabidopsis thaliana phloem protein 2-A13); carbohydrate binding	Os04g48270.3	AT3G61060.1		1.85003	1.36688	0.661603		0.912473	0.253108	0.193608	0.0750672	0.152666	0.0965116		6.37085e-06	0.0263441	0.703416
GRMZM5G862817	31.1	cell.organisation	AtPP2-B1 (Phloem protein 2-B1); carbohydrate binding	Os02g56840.1	AT2G02230.1		0.914436	0.253528	0.220911		1.98344	1.05232	3.08093	2.58442	5.57948	4.78733		0.0024034	0.334037	0.813144
GRMZM2G051541	31.1	cell.organisation	AtPP2-B2 (Phloem protein 2-B2); carbohydrate binding	Os02g56840.1	AT2G02250.1		1.58558	1.53741	1.7855		0.248131	0.0826749	0.384493	0.132459	0.149119	0.0432558		0.0498041	0.000280262	0.128715
GRMZM2G062738	31.1	cell.organisation	CHUP1 (CHLOROPLAST UNUSUAL POSITIONING 1)	Os12g01449.1	AT3G25690.1		-1.10767	-0.809595	-1.40583		8.08885	17.4312	20.089	35.2103	7.58714	20.1037		1.05475e-08	5.50577e-07	8.66206e-06
GRMZM2G108976	31.1	cell.organisation	CRK (CROOKED); actin binding	Os11g35360.1	AT4G01710.1		0.654789	1.35062	0.0248514		0.515938	0.327707	0.306643	0.120242	0.226928	0.223052		0.270637	0.00432993	1
GRMZM2G092459	31.1	cell.organisation	DIS1 (DISTORTED TRICHOMES 1); ATP binding / actin binding / protein binding / structural constituent of cytoskeleton	Os02g38340.1	AT1G13180.1		1.79692	0.440221	5.19143		0.654801	0.188444	0.0795093	0.0586001	0.0913514	0.0025		0.000153966	0.684901	0.00406193
AC205703.4_FG002	31.1	cell.organisation	DIS1, ARP3, ATARP3 | DIS1 (DISTORTED TRICHOMES 1); ATP binding / actin binding / protein binding / structural constituent of cytoskeleton | chr1:4495394-4498204 FORWARDmoderately similar to ( 212) ACT_CHLRE Actin - Chlamydomonas reinhardtiihighly similar to ( 765) loc_os02g38340 12002.m08922 protein actin-like protein 3, putative, expressed seq=cds; coord=5:181002073..181011482:1; parent_gene=AC2…	-	-		0.587161	0.363472	3.00533		2.07076	1.3784	0.367259	0.285467	1.64523	0.204895		0.0557644	0.533973	2.94093e-11
GRMZM2G414496	31.1	cell.organisation	DIS2 (DISTORTED TRICHOMES 2); structural molecule	Os01g46580.1	AT1G30825.1		0.739053	0.667759	0.262029		1.97149	1.18118	4.88468	3.07483	2.81483	2.34733		0.016796	0.000412506	0.809578
GRMZM2G019838	31.1	cell.organisation	EMB506 (embryo defective 506); protein binding	Os06g13000.1	AT5G40160.1		0.163468	-0.895694	0.15107		2.47958	2.21396	0.730355	1.35883	0.992704	0.894012		0.787153	0.00101286	0.990571
GRMZM2G083459	31.1	cell.organisation	FASS (FASS 1); protein phosphatase type 2B regulator	Os05g05710.1	AT5G18580.1		-0.232193	-0.942615	-1.14765		2.22758	2.61655	3.43251	6.59731	1.98301	4.3934		0.670449	4.80849e-07	0.00299601
GRMZM2G010937	31.1	cell.organisation	FIM2 (FIMBRIN-LIKE PROTEIN 2); actin binding	Os02g48740.1	AT5G35700.1		0.168624	1.23628	1.4955		4.67599	4.16018	8.6295	3.66293	7.47634	2.65155		0.718817	9.64488e-14	3.73659e-06
GRMZM2G382341	31.1	cell.organisation	FIM2 (FIMBRIN-LIKE PROTEIN 2); actin binding	Os02g48740.1	AT5G35700.1		1.10509	1.45174	1.4793		0.544417	0.253084	0.634867	0.232094	1.35317	0.485329		0.0324445	1.54878e-05	0.0020976
GRMZM2G026218	31.1	cell.organisation	FRA1 (FRAGILE FIBER 1); microtubule motor	Os09g02650.1	AT5G47820.2		0.0452856	0.667494	1.085		5.60374	5.43057	6.70656	4.22244	4.1537	1.95802		1	0.000198767	0.00411841
GRMZM2G114841	31.1	cell.organisation	MAP65-8 (MICROTUBULE-ASSOCIATED PROTEIN 65-8)	Os08g41890.1	AT1G27920.1		1.50008	1.69029	3.89607		0.425724	0.150508	0.0237918	0.00737224	0.60398	0.0405685		0.0103363	0.392106	4.40794e-09
GRMZM2G002617	31.1	cell.organisation	MBP2C (MICROTUBULE BINDING PROTEIN 2C); protein binding	Os06g17440.1	AT5G08120.1		1.4553	2.91919	0.853361		0.503556	0.183636	0.546362	0.0722298	0.188023	0.10407		0.00567336	6.8978e-13	0.528081
GRMZM2G018823	31.1	cell.organisation	MBP2C (MICROTUBULE BINDING PROTEIN 2C); protein binding	Os06g17440.1	AT5G08120.1		1.14767	3.69462	2.41823		0.277813	0.125392	0.136459	0.0105393	0.0267258	0.005		0.175913	9.63745e-06	0.673114
GRMZM2G181390	31.1	cell.organisation	MBP2C (MICROTUBULE BINDING PROTEIN 2C); protein binding	Os09g29970.1	AT5G08120.1		-0.38292	0.606337	2.0709		0.681048	0.888072	2.43322	1.59829	0.975138	0.232093		0.514815	0.00649899	6.73329e-05
GRMZM2G068755	31.1	cell.organisation	MOR1 (MICROTUBULE ORGANIZATION 1); microtubule binding	Os01g60040.1	AT2G35630.1		1.07433	-1.31068	-1.8297		0.552954	0.262593	0.153261	0.380176	0.0259569	0.0922674		0.0409444	0.00366535	0.253805
GRMZM2G034362	31.1	cell.organisation	MYA2 (ARABIDOPSIS MYOSIN 2); GTP-dependent protein binding / Rab GTPase binding / motor	Os02g57190.1	AT1G04160.1		-0.923556	-0.584089	-0.756363		0.920232	1.74548	0.858264	1.28662	0.554024	0.935872		0.00337995	0.0442544	0.225897
GRMZM2G115162	31.1	cell.organisation	NPR4 (NPR1-like protein 4); protein binding	Os03g46440.2	AT4G19660.1		-0.30487	-1.10509	-1.16986		0.269713	0.333178	0.289589	0.622943	0.471323	1.06043		0.901165	0.00235667	0.0322986
GRMZM2G029824	31.1	cell.organisation	PEX11C (PEROXIN 11C)	Os03g02590.4	AT1G01820.1		0.00104512	-0.89633	0.634662		3.92397	3.92113	3.2487	6.04689	3.26997	2.10616		1	2.43656e-06	0.201251
GRMZM2G004768	31.1	cell.organisation	PEX19-1 (peroxin 19-1)	Os02g44220.1	AT3G03490.1		-0.691255	-0.885477	-0.503577		1.54383	2.4928	0.980408	1.81118	1.31139	1.85919		0.0222645	0.000373853	0.373797
GRMZM5G877388	31.1	cell.organisation	PRF1 (PROFILIN 1); actin binding	Os06g05880.1	AT5G56600.2		0.106844	0.485876	-1.12899		13.3802	12.4251	35.6531	25.4586	23.7735	51.994		0.819521	0.00295532	0.000332152
GRMZM2G140455	31.1	cell.organisation	PRF5 (PROFILIN5); actin binding / actin monomer binding	Os10g17680.1	AT2G19770.1		0.548967	8.35284	-3.33804		1.90015	1.29877	0.326931	0.001	0.00423729	0.0428488		0.0855042	1.05699e-17	0.349218
GRMZM2G180418	31.1	cell.organisation	PTAC17 (PLASTID TRANSCRIPTIONALLY ACTIVE17)	Os02g55630.1	AT1G80480.1		-0.209114	-0.962559	-0.412758		3.46977	4.01098	1.99157	3.8811	2.73322	3.63855		0.713531	2.73334e-06	0.472576
GRMZM2G346133	31.1	cell.organisation	ROPGEF11 (RHO GUANYL-NUCLEOTIDE EXCHANGE FACTOR 11); Rho guanyl-nucleotide exchange factor	Os02g16909.2	AT1G52250.1		3.38932	3.07411	2.14551		0.984387	0.0939461	0.253365	0.0300847	7.68471	1.73686		1.51146e-12	2.06856e-07	1.12922e-11
GRMZM2G007514	31.1	cell.organisation	SCAR2 (SCAR HOMOLOG 2)	Os03g18710.1	AT2G38440.1		-0.499607	-2.14985	1.15397		0.158538	0.224146	0.0551584	0.244783	0.0694747	0.0312209		0.644272	0.000333107	0.638529
GRMZM2G450920	31.1	cell.organisation	SCAR2 (SCAR HOMOLOG 2)	Os03g60240.1	AT2G38440.1		-1.20768	-1.68202	-0.957999		0.34574	0.798542	0.114241	0.366571	0.237692	0.461744		0.00371197	0.000393117	0.225493
GRMZM2G051782	31.1	cell.organisation	TUA5; structural constituent of cytoskeleton	Os03g11970.1	AT5G19780.1		1.77222	0.583168	0.20924		1.50566	0.440796	4.52087	3.01766	6.65368	5.75539		1.26365e-07	0.00271409	0.894979
GRMZM2G083243	31.1	cell.organisation	TUA5; structural constituent of cytoskeleton	Os07g38730.1	AT5G19780.1		-0.559346	-0.200596	-1.86777		1.32283	1.94933	0.395445	0.454435	0.13601	0.496395		0.110721	0.775372	0.00656687
GRMZM2G099167	31.1	cell.organisation	TUA5; structural constituent of cytoskeleton	Os07g38730.1	AT5G19780.1		-0.436677	-1.34085	-2.64092		2.07085	2.80287	0.181102	0.458731	0.0738523	0.46064		0.208936	0.00105322	0.000146764
GRMZM2G407869	31.1	cell.organisation	TUA5; structural constituent of cytoskeleton	Os07g38730.1	AT5G19780.1		1.59028	2.18183	2.55531		0.421022	0.139825	0.427466	0.0942118	0.733945	0.124864		0.00868181	2.80597e-07	1.13657e-05
AC195340.3_FG001	31.1	cell.organisation	TUA6 | TUA6; structural constituent of cytoskeleton | chr4:8548769-8550319 REVERSEhighly similar to ( 837) TBA3_MAIZE Tubulin alpha-3 chain (Alpha-3 tubulin) - Zea mays (Maize)highly similar to ( 796) loc_os11g14220 12011.m28666 protein tubulin alpha-3 chain, putative, expressed seq=cds; coord=5:5433227..5435612:-1; parent_gene=AC195340.3_FG001	-	-		-1.05851	-0.402921	-0.951608		0.471299	0.98161	0.81037	1.07146	0.748801	1.4482		0.00610395	0.229233	0.0393117
GRMZM2G152466	31.1	cell.organisation	TUA6; structural constituent of cytoskeleton	Os03g51600.1	AT4G14960.2		0.274331	-2.5165	-0.747439		24.2011	20.0103	1.4177	8.11199	5.25069	8.8149		0.272704	7.53697e-37	0.0703567
GRMZM2G043822	31.1	cell.organisation	TUB3; GTP binding / GTPase/ structural molecule	Os06g46000.1	AT5G23860.1		-0.409351	-1.80981	-0.914332		0.9124	1.21175	0.182959	0.641448	0.711637	1.34122		0.438344	1.38576e-06	0.0457617
GRMZM2G042636	31.1	cell.organisation	TUB6 (BETA-6 TUBULIN); structural constituent of cytoskeleton	Os01g18050.1	AT5G12250.1		0.535688	2.25511	-2.95069		0.346294	0.238884	0.0788584	0.0165193	0.0366596	0.283422		0.566472	0.0153596	0.000789278
GRMZM2G071790	31.1	cell.organisation	TUB6 (BETA-6 TUBULIN); structural constituent of cytoskeleton	Os01g59150.2	AT5G12250.1		-0.269029	-2.76088	-2.21858		2.68053	3.23003	0.0779616	0.52843	0.0515805	0.240074		0.632478	5.98471e-10	0.0129892
GRMZM2G133802	31.1	cell.organisation	TUB6 (BETA-6 TUBULIN); structural constituent of cytoskeleton	Os01g18050.1	AT5G12250.1		0.766818	-2.93312	-2.71447		1.49134	0.87648	0.0159093	0.121508	0.0789035	0.517887		0.0216257	0.000840324	3.8193e-05
GRMZM2G172932	31.1	cell.organisation	TUB6 (BETA-6 TUBULIN); structural constituent of cytoskeleton	Os01g59150.2	AT5G12250.1		-1.32228	-0.845905	-1.81182		0.392848	0.982363	0.147813	0.265678	0.0857562	0.301077		0.000505991	0.152468	0.0319633
GRMZM2G066191	31.1	cell.organisation	TUB8; structural constituent of cytoskeleton	Os03g45920.1	AT5G23860.1		-1.05031	-1.16485	-3.01767		0.33506	0.6939	0.0543363	0.121828	0.0268833	0.217716		0.0206662	0.134702	0.00379144
GRMZM2G099944	31.1	cell.organisation	TUB8; structural constituent of cytoskeleton	Os03g56810.1	AT5G62700.1		-1.71681	-2.14827	-2.04879		0.417403	1.37204	0.111627	0.494841	0.0186819	0.0772979		2.15682e-07	6.30615e-07	0.206743
GRMZM2G108766	31.1	cell.organisation	TUB8; structural constituent of cytoskeleton	Os03g45920.1	AT5G23860.1		-0.960741	-2.24833	-2.34756		0.584457	1.13753	0.0453085	0.215275	0.150677	0.766889		0.0112712	0.000522938	5.67783e-05
GRMZM5G853513	31.1	cell.organisation	TUB8; structural constituent of cytoskeleton	Os03g56810.1	AT5G23860.1		-0.896382	-0.751489	-0.995021		0.93304	1.73675	0.806526	1.35781	0.397434	0.792129		0.00546615	0.00615374	0.0720688
GRMZM2G047310	31.1	cell.organisation	VLN2 (VILLIN 2); actin binding	Os03g24220.2	AT2G41740.1		-1.2321	-1.07433	-0.561602		0.363675	0.854302	0.0557948	0.117489	0.214216	0.316163		0.00199407	0.205624	0.698142
GRMZM2G359566	31.1	cell.organisation	VLN3 (VILLIN 3); actin binding	Os03g24220.3	AT2G41740.1		0.131314	-0.121273	-3.20391		0.702136	0.64105	0.809109	0.880063	0.0331126	0.305116		0.980354	0.876425	0.000396046
GRMZM2G476843	31.1	cell.organisation	XIC; motor/ protein binding	Os05g46030.1	AT1G54560.1		0.342056	0.965283	0.991502		0.553251	0.436469	1.00318	0.513807	0.180099	0.0905814		0.680994	0.000608793	0.34558
GRMZM2G070273	31.1	cell.organisation	ZWI (ZWICHEL); calmodulin binding / microtubule motor	Os04g57140.1	AT5G65930.2		-1.30885	-2.38116	1.00178		0.144969	0.359154	0.0737662	0.384289	0.0150185	0.0075		0.0466572	1.47366e-06	1
GRMZM2G423861	31.1	cell.organisation	ZWI (ZWICHEL); calmodulin binding / microtubule motor	Os04g57140.1	AT5G65930.2		-1.46817	-2.55904	-3.93757		0.248259	0.686861	0.0932623	0.54961	0.00993378	0.152209		0.000835584	4.05912e-09	0.0064606
GRMZM2G053934	31.1	cell.organisation	AAA-type ATPase family protein / ankyrin repeat family protein	Os02g16660.1	AT3G24530.1		-0.0338212	0.518078	0.421975		3.37929	3.45945	9.70434	6.77656	4.9959	3.72895		1	0.00351561	0.453243
GRMZM2G016558	31.1	cell.organisation	ankyrin repeat family protein	Os11g14570.2	AT1G03670.1		-0.338677	-0.87835	-0.441626		0.2511	0.31754	0.716141	1.31646	0.518667	0.704419		0.785602	0.00140745	0.672292
GRMZM2G033437	31.1	cell.organisation	ankyrin repeat family protein	Os02g50270.1	AT2G01680.1		1.63735	3.03442	1.70089		0.288056	0.0925943	0.848848	0.103604	0.387869	0.119307		0.024903	3.40548e-19	0.0190693
GRMZM2G042107	31.1	cell.organisation	ankyrin repeat family protein	Os03g17250.1	AT1G07710.1		-0.348136	-0.208699	-1.69799		0.0217943	0.0277423	0.0390492	0.0451271	0.168515	0.546744		1	1	0.00751667
GRMZM2G069162	31.1	cell.organisation	ankyrin repeat family protein	Os05g02130.1	AT2G28840.1		-0.988827	-1.04756	-1.03925		3.07324	6.09906	4.07223	8.41745	5.59392	11.4964		9.64031e-06	6.63959e-09	0.00421743
GRMZM2G125738	31.1	cell.organisation	ankyrin repeat family protein	Os02g50270.1	AT2G01680.1		1.68202	2.89478	1.49533		0.278317	0.086736	0.753144	0.101266	0.404875	0.14361		0.0200619	2.27725e-16	0.0486419
GRMZM2G136996	31.1	cell.organisation	ankyrin repeat family protein	Os02g50270.1	AT2G01680.1		0.270522	0.908747	-0.00382715		0.775719	0.643087	1.7663	0.940817	1.99247	1.99776		0.710337	9.93763e-05	1
GRMZM2G181522	31.1	cell.organisation	ankyrin repeat family protein	Os02g50270.1	AT2G01680.1		1.70105	2.82434	1.7665		0.412187	0.126773	1.10547	0.156076	1.3564	0.398675		0.0057875	5.51649e-21	0.000115308
GRMZM2G474531	31.1	cell.organisation	ankyrin repeat family protein	Os05g23320.2	AT3G01750.1		0.894508	1.65761	1.23285		1.06266	0.571636	2.62664	0.832546	0.269738	0.114767		0.0161155	2.33011e-15	0.180833
GRMZM5G808610	31.1	cell.organisation	ankyrin repeat family protein	Os03g55110.1	AT2G03430.1		0.924967	-0.0265793	0.188158		2.35157	1.23855	1.02476	1.04381	1.04406	0.916395		0.00133035	1	0.836044
GRMZM5G813124	31.1	cell.organisation	ankyrin repeat family protein	Os02g50270.1	AT2G01680.1		1.80297	2.93014	1.56821		0.302655	0.086736	0.790091	0.103661	0.460336	0.155238		0.00760827	3.63439e-17	0.0259877
GRMZM2G134502	31.1	cell.organisation	annexin, putative	Os09g27990.1	AT5G12380.1		1.59834	1.67261	-1.525		0.368465	0.121688	0.345372	0.108339	0.046829	0.134767		0.0107378	0.000187464	0.274745
GRMZM5G864689	31.1	cell.organisation	ATP binding / microtubule motor	Os02g53520.1	AT5G06670.1		-1.08307	-3.04561	-3.45337		0.264244	0.559813	0.0305697	0.252413	0.00508475	0.0556977		0.0289637	2.78564e-06	0.216743
GRMZM2G458718	31.1	cell.organisation	DNA repair ATPase-related	Os08g40790.1	AT2G24420.2		-1.19913	-2.95425	-0.75573		0.290623	0.667273	0.0275828	0.213775	0.118542	0.200156		0.00738715	1.06395e-05	0.691127
GRMZM2G375762	31.1	cell.organisation	dynein light chain type 1 family protein	Os04g38880.1	AT1G23220.1		-2.22243	-4.69823	0.531511		0.196157	0.915422	0.000463178	0.0120242	0.0480694	0.0332558		5.69852e-08	0.153744	0.812898
GRMZM2G081380	31.1	cell.organisation	fimbrin-like protein, putative	Os01g33080.1	AT5G48460.1		-2.26663	-1.10917	-2.35811		0.134666	0.648007	0.0278476	0.060073	0.0331126	0.169767		2.22844e-06	0.381864	0.0321868
GRMZM2G022777	31.1	cell.organisation	katanin, putative	Os01g55260.1	AT2G34560.2		0.0868631	1.32733	-1.03607		0.55622	0.523719	0.558569	0.222593	0.0580649	0.11907		1	0.000189751	0.434817
GRMZM2G115766	31.1	cell.organisation	katanin, putative	Os01g48270.1	AT2G34560.2		-0.47783	-0.712358	-0.408132		1.63083	2.27118	0.833232	1.36523	0.3945	0.523488		0.175985	0.0099123	0.673114
GRMZM2G117771	31.1	cell.organisation	kinesin heavy chain isolog, putative, expressed	Os04g24410.1	AT4G24175.1		-0.542791	-1.50722	-0.0928818		1.40305	2.04395	0.373419	1.06149	0.308879	0.329419		0.121666	5.02212e-07	1
GRMZM5G878823	31.1	cell.organisation	kinesin heavy chain, putative	-	-		-1.25776	-1.29338	-0.788134		4.95076	11.8384	6.11039	14.9767	4.22206	7.29081		3.50581e-10	3.0008e-14	0.0538984
GRMZM2G089351	31.1	cell.organisation	kinesin motor family protein	Os01g43580.1	AT3G16060.1		-0.835466	-1.21758	-0.679168		0.743887	1.32742	1.06416	2.47476	0.649579	1.04012		0.0163088	8.87651e-08	0.233759
GRMZM2G129569	31.1	cell.organisation	kinesin motor family protein	Os02g43130.1	AT2G21300.2		-1.04323	-1.22693	-0.790588		1.38423	2.85266	0.794638	1.85999	0.348142	0.602209		9.72547e-05	6.24775e-07	0.308818
GRMZM2G024576	31.1	cell.organisation	kinesin motor protein-related	Os05g02670.3	AT3G45850.1		2.31664	0.898969	1.99041		0.42011	0.0843307	0.0223321	0.011976	0.0198676	0.005		0.000163024	0.709895	0.906566
GRMZM2G037472	31.1	cell.organisation	kinesin motor protein-related	Os11g42800.1	AT5G27950.1		0.498936	1.88377	1.773		0.442498	0.313125	1.69745	0.459963	5.72312	1.67459		0.492345	4.20344e-15	7.69884e-08
GRMZM2G385925	31.1	cell.organisation	kinesin motor protein-related	Os02g53520.1	AT5G06670.1		-1.13176	1.07848	-2.56275		0.67982	1.48966	1.02135	0.483638	0.013245	0.0782558		0.000416072	0.000100001	0.121135
GRMZM2G471904	31.1	cell.organisation	kinesin motor protein-related	Os03g17174.1	AT2G39470.1		0.892068	1.0974	-1.62428		4.10317	2.21096	3.93841	1.84065	0.661758	2.04012		0.000420489	6.38659e-09	0.00028248
GRMZM2G411084	31.1	cell.organisation	MFP1 attachment factor 1, putative, expressed	Os03g11060.1	AT1G47200.1		-0.408179	-1.12593	0.903134		0.719293	0.954508	0.317795	0.693566	0.841085	0.449748		0.470029	0.0011778	0.10354
GRMZM2G479245	31.1	cell.organisation	MFP1 attachment factor 1, putative, expressed	Os03g11060.1	AT1G47200.1		-0.36073	-2.17476	2.76461		0.0286632	0.0368057	0.001	0.00451512	0.428152	0.0630039		1	0.730619	0.000201992
GRMZM2G472231	31.1	cell.organisation	microtubule motor	Os01g15260.1	AT4G15930.1		0.718281	0.695416	0.369269		1.72857	1.05066	1.53715	0.94924	3.35008	2.59355		0.0290092	0.00563441	0.515173
GRMZM2G058734	31.1	cell.organisation	myosin heavy chain-related	Os03g57110.2	AT2G34730.1		-0.639917	-1.05845	-2.01541		0.138835	0.216337	0.137725	0.286837	0.13637	0.551337		0.471792	0.0495365	0.00180974
GRMZM2G142019	31.1	cell.organisation	myosin heavy chain-related	Os12g07160.2	AT1G77580.1		0.589824	0.938868	2.51245		0.379632	0.252237	0.408495	0.213088	0.493624	0.0865116		0.457109	0.0253535	9.69366e-05
GRMZM2G324467	31.1	cell.organisation	myosin-related	Os03g11770.1	AT1G51405.1		-0.785964	-1.00995	-1.77554		1.18867	2.04956	0.870799	1.75365	1.1414	3.90776		0.0105652	5.24124e-05	4.173e-06
GRMZM2G048806	31.1	cell.organisation	paramyosin, putative, expressed	Os07g42700.2	AT2G26570.1		-1.06151	-0.630151	-1.36695		0.677148	1.41329	1.44333	2.23388	1.52266	3.92733		0.00133752	0.00877901	0.00030172
GRMZM2G015285	31.1	cell.organisation	plastid-lipid associated protein PAP / fibrillin family protein	Os11g38260.1	AT3G23400.1		-0.643874	-0.144109	-0.313383		22.3896	34.9842	86.1224	95.1694	60.6428	75.3559		0.00237101	0.577855	0.602095
GRMZM2G110657	31.1	cell.organisation	plastid-lipid associated protein PAP / fibrillin family protein	Os04g46610.2	AT4G00030.1		-1.19055	-0.894929	-0.34557		3.1214	7.12427	6.229	11.5829	3.4217	4.34779		3.46449e-08	2.79773e-07	0.639149
GRMZM2G124473	31.1	cell.organisation	plastid-lipid associated protein PAP / fibrillin family protein	Os04g34460.1	AT5G09820.2		-0.00348628	-0.844949	-0.0587453		28.7922	28.8619	32.4723	58.3268	9.64631	10.0472		1	1.26115e-07	1
GRMZM2G171871	31.1	cell.organisation	plastid-lipid associated protein PAP / fibrillin family protein	Os07g28790.1	AT1G51110.1		-0.679458	-0.163424	-0.230172		2.56001	4.09996	7.45892	8.35356	3.3458	3.92453		0.0094355	0.546482	0.788378
GRMZM2G003318	31.1	cell.organisation	plastid-lipid associated protein PAP, putative	Os10g42500.1	AT2G35490.1		-0.307987	-0.469192	-0.206261		9.40882	11.6479	15.4798	21.4293	11.5438	13.318		0.314972	0.00795938	0.82816
GRMZM2G031028	31.1	cell.organisation	plastid-lipid associated protein PAP, putative	Os09g04790.1	AT4G22240.1		-0.730998	-0.441829	-0.620517		4.8083	7.98075	17.619	23.9323	11.3218	17.4065		0.00115349	0.0129395	0.13403
GRMZM2G090728	31.1	cell.organisation	PMR5, putative, expressed	Os11g01570.1	AT2G38320.1		-1.38534	-2.92513	-2.60477		0.930425	2.43058	0.21192	1.60963	0.0402065	0.244574		2.73653e-07	1.73938e-22	0.00933701
GRMZM2G108780	31.1	cell.organisation	profilin domain containing protein, expressed	Os06g05880.1	AT2G19770.1		0.670939	1.91415	-0.498623		23.931	15.031	57.0213	15.1294	33.3053	47.0558		0.00117074	1.17629e-39	0.216804
GRMZM2G092895	31.1	cell.organisation	protein with a conserved N-terminal region, putative, expressed	Os06g40730.1	AT4G17150.1		-0.998111	-2.65271	0.149892		0.267213	0.533726	0.0669964	0.421306	0.0397351	0.035814		0.0466107	6.64251e-08	1
GRMZM2G071518	31.1	cell.organisation	tubulin family protein	Os04g42330.1	AT5G17410.2		2.21891	-0.623973	-2.01876		0.221249	0.047525	0.07807	0.120315	0.0234145	0.0948837		0.00879399	0.540342	0.184922
GRMZM2G074530	31.4	cell.vesicle transport	ATEXO70A1 (exocyst subunit EXO70 family protein A1); protein binding	Os04g58880.1	AT5G03540.1		-0.0226853	-0.385801	-1.38141		1.17757	1.19623	1.42146	1.85726	0.383264	0.998488		1	0.161666	0.00898692
GRMZM2G177227	31.4	cell.vesicle transport	ATEXO70F1 (exocyst subunit EXO70 family protein F1); protein binding	Os01g67810.1	AT5G50380.1		-0.860406	-0.00342048	-1.56179		0.169604	0.307925	0.911173	0.913336	0.248928	0.734884		0.250563	1	0.00540593
GRMZM5G846196	31.4	cell.vesicle transport	ATVAMP711 (ARABIDOPSIS THALIANA VESICLE-ASSOCIATED MEMBRANE PROTEIN 711)	Os06g07780.1	AT4G32150.1		-0.590803	-0.941578	-0.927728		1.78043	2.68147	1.61821	3.10798	1.75383	3.33628		0.0500967	1.18474e-05	0.0324044
GRMZM2G149843	31.4	cell.vesicle transport	ATVAMP714 (VESICLE-ASSOCIATED MEMBRANE PROTEIN 714)	Os10g06540.1	AT5G22360.1		-0.406732	-0.716424	-0.439437		0.884997	1.17322	0.977672	1.60642	1.06489	1.44407		0.445453	0.00615831	0.516377
GRMZM2G008919	31.4	cell.vesicle transport	ATVAMP725	Os07g09600.1	AT2G32670.1		0.23768	0.715418	-0.424348		2.93073	2.48558	2.96966	1.80861	2.90503	3.89845		0.580929	0.000569109	0.498494
GRMZM2G096486	31.4	cell.vesicle transport	ATVAMP725	Os07g09600.1	AT2G32670.1		0.345556	0.984608	-0.146153		1.25375	0.986705	2.08811	1.05526	1.60183	1.77261		0.448566	8.79653e-06	0.980663
GRMZM2G167836	31.4	cell.vesicle transport	ATVAMP727 (VESICLE-ASSOCIATED MEMBRANE PROTEIN 727)	Os08g44430.2	AT3G54300.2		0.00608808	-0.820591	-0.691205		1.88821	1.88026	1.02791	1.81542	1.13454	1.83186		1	0.000980103	0.1953
GRMZM2G095308	31.4	cell.vesicle transport	GC2 (golgin candidate 2)	Os04g55810.1	AT1G18190.1		0.997274	1.10064	0.344923		0.48914	0.245033	0.86188	0.401903	0.388852	0.306163		0.0710995	0.00020839	0.821134
GRMZM2G102903	31.4	cell.vesicle transport	NPSN13 (NOVEL PLANT SNARE 13)	Os07g44350.1	AT3G17440.1		0.660661	0.359713	-3.13892		0.0120761	0.00763919	0.114474	0.0892115	0.0438938	0.386645		1	0.730619	6.23458e-05
GRMZM2G330650	31.4	cell.vesicle transport	NPSN13 (NOVEL PLANT SNARE 13)	Os03g25390.1	AT3G17440.1		1.2735	-0.0726253	-1.83721		0.263185	0.108868	0.171715	0.18058	0.52319	1.86946		0.0983357	1	1.72167e-05
GRMZM2G402653	31.4	cell.vesicle transport	ORP2A (OSBP(OXYSTEROL BINDING PROTEIN)-RELATED PROTEIN 2A); oxysterol binding / phosphoinositide binding	Os08g05870.1	AT4G22540.1		0.642963	-3.93062	-2.16594		0.0441824	0.0282942	0.0528165	0.805383	0.104422	0.468605		1	6.41232e-20	0.00147644
GRMZM2G075496	31.4	cell.vesicle transport	ORP4C (OSBP(OXYSTEROL BINDING PROTEIN)-RELATED PROTEIN 4C); oxysterol binding	Os08g40590.1	AT5G57240.2		0.0537073	5.35773	0.954162		0.0728456	0.0701836	0.12277	0.00299401	0.492474	0.254186		1	3.10983e-06	0.219918
GRMZM2G139624	31.4	cell.vesicle transport	pal1 (Phe ammonia lyase 1); phenylalanine ammonia-lyase	Os02g41670.1	AT2G37040.1		1.12088	1.5208	0.367422		1.16534	0.535838	1.34616	0.469126	0.1944	0.150692		0.00185072	2.06227e-09	0.885904
GRMZM2G006219	31.4	cell.vesicle transport	PVA12 (PLANT VAP HOMOLOG 12); structural molecule	Os02g42940.1	AT2G45140.1		-0.690449	-0.79828	-1.46545		0.23132	0.373301	0.0696759	0.121168	1.2384	3.41984		0.311351	0.390486	9.54607e-05
GRMZM2G155543	31.4	cell.vesicle transport	PVA12 (PLANT VAP HOMOLOG 12); structural molecule	Os04g45190.2	AT2G45140.1		1.61801	-0.116495	1.69528		0.540445	0.176069	0.114141	0.12374	0.134807	0.0416279		0.00168618	1	0.153353
GRMZM5G868047	31.4	cell.vesicle transport	PVA12 (PLANT VAP HOMOLOG 12); structural molecule	Os02g42940.1	AT2G45140.1		-1.08816	-0.765096	-0.913463		0.790932	1.68154	0.677388	1.15121	1.34937	2.54162		0.000344742	0.00845387	0.0308975
GRMZM2G153683	31.4	cell.vesicle transport	SNAP33 (SOLUBLE N-ETHYLMALEIMIDE-SENSITIVE FACTOR ADAPTOR PROTEIN 33); SNAP receptor/ protein binding	Os02g24080.4	AT5G61210.1		0.0861579	0.0516548	-1.76587		0.0498637	0.046973	0.105932	0.102206	0.222315	0.756047		1	1	0.00257684
GRMZM2G330772	31.4	cell.vesicle transport	SYP132 (SYNTAXIN OF PLANTS 132); SNAP receptor	Os07g07000.1	AT5G08080.1		-0.34295	1.19543	0.498406		0.810506	1.028	0.909249	0.397028	0.549472	0.388965		0.585436	3.84264e-05	0.654514
GRMZM2G357636	31.4	cell.vesicle transport	SYP132 (SYNTAXIN OF PLANTS 132); SNAP receptor	Os07g34510.1	AT3G03800.1		0	0	-4.34134		0.001	0.001	0.001	0.001	0.013245	0.268488		1	1	0.000104835
GRMZM2G120115	31.4	cell.vesicle transport	VAM3; SNAP receptor	Os01g15110.1	AT5G46860.1		-0.465407	-0.827976	-0.720505		0.504319	0.696317	0.972484	1.72635	0.685992	1.13035		0.452621	0.00103547	0.278212
GRMZM2G053273	31.4	cell.vesicle transport	VAP27-2 (VAMP/SYNAPTOBREVIN-ASSOCIATED PROTEIN 27-2); structural molecule	Os01g71050.1	AT1G08820.2		-0.906778	-1.1671	-1.45295		2.2225	4.16686	3.0037	6.74508	3.06702	8.39651		0.000204526	3.9322e-10	3.9129e-05
GRMZM2G168519	31.4	cell.vesicle transport	YKT61	Os01g73300.1	AT5G58060.1		1.09662	-1.87134	-0.027762		0.215568	0.100802	0.0501086	0.183334	0.0514424	0.0524419		0.257316	0.00629792	1
GRMZM2G178244	31.4	cell.vesicle transport	YKT61	Os01g64650.2	AT5G58060.1		0.843257	1.3342	0.498204		1.87248	1.04369	2.25813	0.895601	1.11608	0.790174		0.00753575	6.95687e-10	0.527591
GRMZM2G092741	31.4	cell.vesicle transport	adaptin family protein	Os03g02150.1	AT5G22780.1		0.239795	0.75747	0.773982		0.991425	0.839603	1.03677	0.613285	0.99358	0.581047		0.719745	0.00790508	0.213747
GRMZM2G177914	31.4	cell.vesicle transport	clathrin adaptor complex small chain family protein	Os03g12710.1	AT3G50860.1		2.24565	2.31697	1.66951		2.40704	0.507545	1.61915	0.324946	1.95492	0.614549		1.03403e-13	2.4201e-20	7.58425e-05
GRMZM2G179459	31.4	cell.vesicle transport	clathrin binding	Os07g32460.1	AT4G18060.1		-0.753437	-0.923066	-0.993221		0.394526	0.665093	0.486837	0.923111	0.282078	0.561512		0.110721	0.00310878	0.129418
GRMZM2G052713	31.4	cell.vesicle transport	clathrin coat assembly protein, putative	Os12g10560.1	AT1G47830.1		0.252361	2.68027	-0.721081		0.378897	0.318092	0.231217	0.0360727	0.0687058	0.113256		0.885946	7.82757e-06	0.721347
GRMZM2G028929	31.4	cell.vesicle transport	coatomer protein epsilon subunit family protein / COPE family protein	Os04g52270.1	AT1G30630.1		-1.18118	-0.789836	-0.63839		1.80468	4.09232	2.50016	4.32248	2.26434	3.52465		1.04808e-06	8.86868e-05	0.182692
GRMZM2G009895	31.4	cell.vesicle transport	emp24/gp25L/p24 protein-related	Os03g53310.1	AT3G22845.1		-0.966958	-2.03021	-0.315156		0.374147	0.73135	0.160131	0.654077	0.207717	0.25843		0.0358968	8.19444e-08	0.914548
GRMZM2G147046	31.4	cell.vesicle transport	emp24/gp25L/p24 protein-related	Os03g53310.1	AT3G22845.1		-0.988991	-0.34084	-0.604034		1.38542	2.74977	1.58909	2.01258	0.54817	0.833198		0.000269474	0.225975	0.384692
GRMZM2G039419	31.4	cell.vesicle transport	Golgi transport complex protein-related	Os05g31490.1	AT1G67930.1		-0.926106	4.58537	1.08045		0.104815	0.199163	0.0724549	0.00301811	0.284993	0.134767		0.386905	0.000854426	0.251176
GRMZM2G158872	31.4	cell.vesicle transport	heat shock protein binding	Os11g43950.1	AT4G12770.1		-0.00291581	-0.545395	-1.45757		0.753356	0.75488	0.40359	0.589007	0.422999	1.16174		1	0.173595	0.00291591
GRMZM2G141587	31.4	cell.vesicle transport	protein binding / structural molecule	Os02g11830.2	AT1G52360.1		-0.748258	-1.14751	-0.0311167		0.566692	0.951909	0.256371	0.567941	0.309474	0.316221		0.0523366	0.00236804	1
GRMZM5G817310	31.4	cell.vesicle transport	protein binding / structural molecule	Os01g41040.1	AT1G79975.2		0.0498259	0.265918	-1.61645		0.186621	0.180286	0.263742	0.219346	0.21968	0.673585		1	0.730619	0.00659288
GRMZM2G053925	31.4	cell.vesicle transport	protein transporter	Os02g17350.2	AT4G32760.1		0.703074	0.753487	-0.309674		0.681048	0.418342	2.48359	1.47319	0.634201	0.786047		0.164083	0.000475718	0.835929
GRMZM2G062953	31.4	cell.vesicle transport	protein transporter	Os01g12880.1	AT4G32760.1		0.189789	1.11849	0.63406		1.41154	1.23754	2.35054	1.0826	1.86421	1.20122		0.80598	1.6002e-07	0.21872
GRMZM2G063363	31.4	cell.vesicle transport	vesicle-associated membrane family protein / VAMP family protein	Os08g04620.1	AT4G21450.1		1.43607	0.928983	0.371191		1.20171	0.444119	1.24591	0.654387	1.09626	0.84757		4.59551e-05	0.000360553	0.655597
GRMZM2G329532	31.4	cell.vesicle transport	vesicle-associated membrane family protein / VAMP family protein	Os02g44300.1	AT4G00170.1		0.337565	1.00907	0.654743		0.781835	0.618725	1.46587	0.728337	0.0694416	0.0441085		0.600941	4.39443e-05	0.842047
GRMZM2G118363	31.4	cell.vesicle transport	VHS domain-containing protein / GAT domain-containing protein	Os01g61030.1	AT2G38410.1		-0.487446	-1.09426	-1.42556		0.90891	1.27426	0.791389	1.68965	0.392491	1.0543		0.272742	1.54878e-05	0.00439353
GRMZM2G151050	31.4	cell.vesicle transport	VHS domain-containing protein / GAT domain-containing protein	Os11g09329.1	AT1G21380.1		1.32208	0.163034	-1.29107		0.953942	0.381536	0.791062	0.706533	0.335567	0.821163		0.000756875	0.759705	0.0263732
GRMZM2G402319	18	Co-factor and vitamine metabolism	AtNMNAT (A. thaliana nicotinate/nicotinamide mononucleotide adenyltransferase); nicotinamide-nucleotide adenylyltransferase/ nicotinate-nucleotide adenylyltransferase	Os02g56980.1	AT5G55810.1		1.6933	2.18856	1.3793		0.479684	0.148327	0.286941	0.0629465	0.133096	0.0511628		0.00251914	2.19932e-05	0.297114
GRMZM2G022837	18	Co-factor and vitamine metabolism	ICS2 (ISOCHORISMATE SYNTHASE 2); isochorismate synthase	Os09g19734.1	AT1G18870.1		-0.311061	-0.874357	0.196569		6.42035	7.96521	4.83734	8.86776	1.9259	1.68058		0.320461	1.15222e-06	0.921691
GRMZM2G120652	18	Co-factor and vitamine metabolism	RSR4 (REDUCED SUGAR RESPONSE 4); protein heterodimerization/ protein homodimerization	Os07g01020.1	AT5G01410.1		0.611305	0.495356	0.992536		12.4013	8.11796	20.0484	14.2221	79.8732	40.1438		0.00508169	0.00299574	0.000442572
GRMZM5G850015	18	Co-factor and vitamine metabolism	RSR4 (REDUCED SUGAR RESPONSE 4); protein heterodimerization/ protein homodimerization	Os07g01020.1	AT5G01410.1		0.921268	-0.266019	1.18649		2.7063	1.42905	1.66868	2.00656	4.421	1.94246		0.000789404	0.383731	0.00161814
GRMZM2G104538	18	Co-factor and vitamine metabolism	VTE5 (vitamin E pathway gene5); phosphatidate cytidylyltransferase/ phytol kinase	Os04g57500.1	AT5G04490.1		-1.27051	-0.191924	-0.20083		0.886778	2.13932	0.947614	1.08245	1.42	1.63209		9.10531e-06	0.683621	0.857496
GRMZM2G038922	18	Co-factor and vitamine metabolism	lipoyltransferase (LIP2p)	Os12g40450.1	AT4G31050.1		-0.0667996	-0.924755	0.0554033		2.82441	2.95827	1.21967	2.31537	1.3924	1.33994		1	6.50268e-05	1
GRMZM2G438673	18	Co-factor and vitamine metabolism	UbiE/COQ5 methyltransferase family protein	Os01g74520.1	AT5G57300.2		-0.430812	-0.891586	-0.70206		0.727886	0.981185	0.555925	1.03136	0.378799	0.616239		0.390256	0.00278308	0.354429
GRMZM2G099729	18.5.2.8	Co-factor and vitamine metabolism.folate & vitamine K.2-phytyl-1,4-naphthoquinone methyltransferase	UbiE/COQ5 methyltransferase family protein	Os04g42870.2	AT1G23360.1		-0.596862	-0.996699	-0.612093		5.2078	7.87639	4.26281	8.50614	0.825188	1.26128		0.0132539	3.38848e-08	0.288289
GRMZM2G097283	18.5.2.7	Co-factor and vitamine metabolism.folate & vitamine K.DHNA Phytyltransferase	ABC4 (ABERRANT CHLOROPLAST DEVELOPMENT 4); 1,4-dihydroxy-2-naphthoate octaprenyltransferase/ prenyltransferase	Os03g09060.1	AT1G60600.2		0.205922	0.303875	0.970849		21.1081	18.3004	29.2639	23.7059	11.4302	5.83174		0.507037	0.0979177	0.00425355
GRMZM2G064336	18.7	Co-factor and vitamine metabolism.iron-sulphur clusters	ISU1; structural molecule	Os01g47340.1	AT4G22220.1		0.521415	0.604719	0.550388		5.65941	3.94285	5.21304	3.42809	4.91384	3.35535		0.0399675	0.00138442	0.257172
GRMZM2G154499	18.7	Co-factor and vitamine metabolism.iron-sulphur clusters	hesB-like domain-containing protein	Os01g01610.1	AT2G16710.1		-0.139183	0.777592	0.760409		0.634786	0.699078	1.30374	0.760523	2.95948	1.74706		1	0.00293521	0.0643656
GRMZM2G163996	18.7	Co-factor and vitamine metabolism.iron-sulphur clusters	hesB-like domain-containing protein	Os01g01610.1	AT2G16710.1		0.270524	-0.870625	-0.800451		0.9445	0.783009	1.01282	1.8519	2.96171	5.15826		0.632478	0.000403412	0.0599333
GRMZM2G049021	18.13	Co-factor and vitamine metabolism.isochorismatase	isochorismatase hydrolase family protein	Os02g17640.1	AT3G16190.1		-0.365649	1.48197	-4.52496		0.00746269	0.00961539	0.0027933	0.001	0.0331126	0.762326		1	1	1.86982e-10
GRMZM2G071714	18.11	Co-factor and vitamine metabolism.lipoic acid	LIP1 (LIPOIC ACID SYNTHASE 1); lipoic acid synthase	Os04g38330.1	AT2G20860.1		0.743073	0.384718	0.0281017		6.16522	3.68351	3.41021	2.61198	1.7964	1.76174		0.00175067	0.0885172	1
GRMZM2G121468	18.1	Co-factor and vitamine metabolism.molybdenum cofactor	CNX7; catalytic	Os02g35200.1	AT4G10100.3		-0.273165	2.4533	1.18228		0.213787	0.258352	0.981241	0.179168	4.62775	2.03924		0.971067	5.02965e-16	0.000644209
GRMZM2G081571	18.1	Co-factor and vitamine metabolism.molybdenum cofactor	molybdenum cofactor sulfurase family protein	Os09g38772.1	AT1G30910.1		0.783651	0.0418601	-0.552389		5.6366	3.27427	3.69061	3.58507	1.20468	1.76668		0.00104878	1	0.290501
GRMZM5G808624	18.4.5	Co-factor and vitamine metabolism.pantothenate.pantothenate kinase (PANK)	ATPANK2 (PANTOTHENATE KINASE 2); pantothenate kinase	Os06g10520.1	AT4G32180.3		0.93271	1.60544	1.92503		0.251694	0.131856	0.320332	0.105272	0.297171	0.0782558		0.283077	0.000530791	0.0217949
GRMZM2G166931	18.3	Co-factor and vitamine metabolism.riboflavin	riboflavin biosynthesis protein-related	Os03g58710.2	AT5G23330.1		-0.437359	-0.712202	-0.903399		0.866171	1.1729	0.860675	1.41005	0.427141	0.798953		0.353045	0.00901743	0.111107
GRMZM2G336908	18.3.1	Co-factor and vitamine metabolism.riboflavin.GTP cyclohydrolase II	riboflavin biosynthesis protein, putative	Os05g38570.1	AT5G59750.1		1.78235	1.58829	2.35327		3.17305	0.922438	1.42047	0.472397	4.10271	0.802907		2.04775e-11	1.93722e-10	2.98533e-11
GRMZM2G143480	18.3.2	Co-factor and vitamine metabolism.riboflavin.riboflavin synthase	COS1 (COI1 SUPPRESSOR1); 6,7-dimethyl-8-ribityllumazine synthase	Os04g42000.1	AT2G44050.1		0.716115	0.878616	1.041		1.79264	1.09124	2.97772	1.61955	3.52633	1.71376		0.0255278	1.56839e-05	0.00657393
GRMZM2G018375	18.2	Co-factor and vitamine metabolism.thiamine	THI1; protein homodimerization	Os07g34570.1	AT5G54770.1		-1.21942	-1.51579	0.13638		6.25845	14.573	5.35756	15.3202	10.2265	9.30407		4.9315e-10	9.65515e-19	0.862718
GRMZM2G027663	18.2	Co-factor and vitamine metabolism.thiamine	THIC (ThiaminC); ADP-ribose pyrophosphohydrolase/ catalytic/ iron-sulfur cluster binding	Os03g47610.8	AT2G29630.2		1.1782	1.11059	1.95001		11.6283	5.13857	34.2402	15.8568	33.4898	8.66767		1.73035e-08	8.53453e-14	1.34131e-12
GRMZM2G055458	18.2.1	Co-factor and vitamine metabolism.thiamine.thiamine diphosphokinase	TPK1 (THIAMIN PYROPHOSPHOKINASE1); thiamin diphosphokinase	Os01g25440.1	AT1G02880.3		-0.617619	1.56651	-0.815342		0.123897	0.1901	0.364869	0.123188	0.0596026	0.104884		0.640784	0.000336789	0.583319
GRMZM2G039969	33.2	development.late embryogenesis abundant	harpin-induced protein-related / HIN1-related / harpin-responsive protein-related	Os11g03600.1	AT2G27080.2		-3.26534	-3.62871	-2.68064		0.001	0.00961539	0.00558659	0.0691032	0.0549893	0.352558		0.787153	0.00724271	0.00132774
GRMZM2G352415	33.2	development.late embryogenesis abundant	late embryogenesis abundant family protein / LEA family protein	Os03g62620.4	AT2G44060.2		0.730543	1.49824	0.983173		3.0232	1.82201	1.49576	0.529476	2.36757	1.19767		0.00613171	9.77058e-10	0.0291371
GRMZM2G099003	33.2	development.late embryogenesis abundant	late embryogenesis abundant protein, putative	Os01g21250.1	AT4G02380.1		3.12276	5.65915	5.65736		1.69635	0.194748	3.04052	0.0601694	39.5292	0.783219		9.53622e-17	7.12389e-87	8.18499e-78
GRMZM2G045664	33.2	development.late embryogenesis abundant	late embryogenesis abundant protein, putative / LEA protein, putative	Os05g50710.1	AT2G46140.1		0.94216	2.77559	2.27719		3.35241	1.74477	8.02571	1.17205	7.3003	1.50605		0.000333144	1.04647e-56	5.14289e-12
GRMZM2G034724	33.1	development.storage proteins	cupin family protein	Os05g02520.1	AT1G07750.1		3.75249	-1.59364	-4.05553		0.259183	0.0192308	0.001	0.00301811	0.001	0.0166279		0.000106202	0.730619	0.813144
GRMZM2G097896	33.1	development.storage proteins	patatin-related	Os11g34370.1	AT1G33270.1		-0.740716	-0.701843	-0.626121		1.41442	2.3635	2.38903	3.88594	1.20656	1.86221		0.01264	0.000765992	0.236093
GRMZM2G038075	33.1	development.storage proteins	phospholipase, patatin family, putative, expressed	Os03g59620.1	-		-1.38246	0.55273	0.579815		2.63897	6.88014	2.66732	1.81839	1.90829	1.27674		8.95937e-11	0.0127679	0.346218
GRMZM2G058872	33.99	development.unspecified	ACD11 (ACCELERATED CELL DEATH 11); sphingosine transmembrane transporter	Os03g57140.1	AT2G34690.1		0.391363	3.30673	0.737546		0.296893	0.226354	0.594674	0.0600971	0.517327	0.310271		0.706221	6.29859e-16	0.371226
GRMZM2G094390	33.99	development.unspecified	AGD8 (ARF-GAP DOMAIN 8); ARF GTPase activator/ DNA binding / zinc ion binding	Os10g42420.1	AT4G17890.1		0.328187	0.795468	0.561902		1.68638	1.34326	3.98361	2.29518	3.10039	2.10023		0.440082	3.76726e-05	0.259827
GRMZM2G134045	33.99	development.unspecified	AGD8 (ARF-GAP DOMAIN 8); ARF GTPase activator/ DNA binding / zinc ion binding	Os10g42420.1	AT4G17890.1		-0.150557	1.63359	0.264066		0.333023	0.369655	0.769094	0.247867	0.46691	0.388813		0.984036	1.61391e-07	0.906504
GRMZM5G892991	33.99	development.unspecified	AGO7 (ARGONAUTE7); nucleic acid binding	Os03g33650.1	AT1G69440.1		2.78008	2.11614	0.245109		0.00686892	0.001	0.156282	0.0360486	0.339982	0.28686		1	0.00214648	0.915141
GRMZM2G053991	33.99	development.unspecified	ALS3 (ALUMINUM SENSITIVE 3)	Os05g02750.1	AT2G37330.1		0.439491	2.46174	1.22812		0.528954	0.390048	0.588304	0.106793	0.535806	0.228721		0.495136	3.88028e-11	0.0540766
GRMZM2G123667	33.99	development.unspecified	anac032 (Arabidopsis NAC domain containing protein 32); transcription factor	Os11g08210.1	-		-0.776056	1.35826	1.1497		1.47649	2.52841	13.1851	5.14287	6.59384	2.97198		0.00662332	6.33777e-18	0.000508966
GRMZM2G059428	33.99	development.unspecified	anac036 (Arabidopsis NAC domain containing protein 36); transcription factor	Os03g04070.1	AT2G17040.1		1.35992	0.338205	-1.43513		1.17248	0.456803	0.38408	0.303817	0.0905826	0.244942		0.000171281	0.533155	0.125746
GRMZM2G079632	33.99	development.unspecified	ANAC055 (ARABIDOPSIS NAC DOMAIN CONTAINING PROTEIN 55); transcription factor	Os07g12340.1	AT5G63790.1		0.728329	2.27433	0.885474		3.52007	2.12473	8.24668	1.70466	4.03482	2.18409		0.00614373	8.40613e-41	0.0134551
GRMZM2G159500	33.99	development.unspecified	ANAC087; transcription factor	Os03g21030.1	AT5G18270.1		1.86198	2.18855	1.12483		0.515682	0.141863	2.13828	0.469078	3.60814	1.65453		0.000413717	8.0436e-22	0.00214556
GRMZM2G076602	33.99	development.unspecified	AP2 (APETALA 2); transcription factor	Os04g55560.2	AT4G36920.1		-0.702483	-1.42381	-0.00757691		0.72629	1.18189	0.160309	0.430096	0.425839	0.428081		0.0783899	0.00117153	1
GRMZM2G174784	33.99	development.unspecified	AP2 (APETALA 2); transcription factor	Os04g55560.3	AT4G36920.1		-0.421838	-1.25055	-2.16715		1.22077	1.63539	0.38021	0.904643	0.0750926	0.337267		0.338469	7.02514e-05	0.010283
GRMZM2G336533	33.99	development.unspecified	ATAF1; transcription activator/ transcription factor	Os03g60080.1	AT1G01720.1		0.838713	0.921931	-1.11373		0.126844	0.070924	0.635082	0.335198	0.204734	0.443055		0.59536	0.00700857	0.124158
GRMZM2G094072	33.99	development.unspecified	ATCFM2 (CRM FAMILY MEMBER 2); RNA binding	Os04g39060.1	AT3G01370.1		0.900085	-1.51941	0.136044		2.47131	1.32427	0.541603	1.55264	3.47491	3.16221		0.00147157	1.1469e-08	1
GRMZM2G127379	33.99	development.unspecified	ATNAC2 (ARABIDOPSIS NAC DOMAIN CONTAINING PROTEIN 2); transcription factor	Os11g03300.1	AT3G04070.2		-0.683052	3.92069	3.04458		0.029257	0.046973	0.273145	0.0180364	0.583331	0.0706977		0.974067	6.91241e-10	6.78654e-07
GRMZM2G162739	33.99	development.unspecified	ATNAC2 (ARABIDOPSIS NAC DOMAIN CONTAINING PROTEIN 2); transcription factor	Os03g60080.1	AT5G08790.1		1.45801	3.16899	1.73407		0.536604	0.195321	1.73379	0.192767	1.21196	0.364319		0.00442001	5.20919e-33	6.65265e-05
GRMZM2G139797	33.99	development.unspecified	ATS1 (ARABIDOPSIS THALIANA SEED GENE 1); calcium ion binding	Os04g43170.1	-		-6.0123	-4.42076	-3.59245		0.001	0.064548	0.0138953	0.297612	0.00662252	0.0798837		0.0182648	4.81271e-10	0.0641309
GRMZM2G079613	33.99	development.unspecified	ATSDI1 (SULPHUR DEFICIENCY-INDUCED 1); binding	Os05g43040.1	AT1G04770.1		0.663833	-0.926467	1.17196		0.2511	0.158494	1.93875	3.68483	0.131261	0.0582558		0.487605	8.26266e-06	0.364287
GRMZM2G123986	33.99	development.unspecified	ATSDI1 (SULPHUR DEFICIENCY-INDUCED 1); binding	Os03g06970.1	AT5G48850.1		-0.00509789	-2.16463	1.02425		0.0361259	0.0362538	0.0918514	0.411818	0.0101695	0.005		1	3.59758e-06	1
GRMZM2G144581	33.99	development.unspecified	AtVEX1 (VEGETATIVE CELL EXPRESSED1)	Os02g19820.1	AT4G10850.1		0.825414	3.57908	1.30137		0.762966	0.430557	0.216132	0.0180846	0.372848	0.151279		0.0612927	1.65199e-07	0.0514534
GRMZM2G090262	33.99	development.unspecified	CPL4 (C-TERMINAL DOMAIN PHOSPHATASE-LIKE 4); phosphoprotein phosphatase	Os05g32430.1	AT5G58003.1		0.000787484	1.69742	0.659255		0.444831	0.444588	1.02818	0.317025	1.05407	0.667442		1	1.93627e-09	0.352811
GRMZM2G086801	33.99	development.unspecified	CSN5B (COP9-SIGNALOSOME 5B); protein binding	Os04g56070.1	AT1G71230.1		1.47623	-1.35977	0.575565		0.313345	0.112625	0.125343	0.321685	0.863138	0.579186		0.0371603	0.00624654	0.439973
GRMZM5G808811	33.99	development.unspecified	DAL1 (DIFFERENTIATION AND GREENING-LIKE 1)	Os06g02600.1	AT1G32580.1		1.86184	1.86965	0.490164		1.66304	0.457545	0.633083	0.173237	1.44887	1.03151		1.49621e-08	6.94045e-08	0.434817
GRMZM5G884466	33.99	development.unspecified	DG1 (DELAYED GREENING 1)	Os05g25060.1	AT5G67570.1		-0.0367555	-0.857272	0.284393		0.982349	1.0077	0.527914	0.956373	1.23777	1.01632		1	0.00582283	0.813144
GRMZM2G161913	33.99	development.unspecified	ELF8 (EARLY FLOWERING 8); binding	Os07g29360.1	AT2G06210.1		1.06777	0.18866	0.144811		0.9326	0.444903	0.834055	0.731817	0.585189	0.529302		0.00606905	0.688549	1
GRMZM2G092568	33.99	development.unspecified	emb1067 (embryo defective 1067); tRNA 2-phosphotransferase/ transferase, transferring phosphorus-containing groups	Os06g04300.1	AT2G45330.1		0.00161865	-0.847539	-0.61945		0.677146	0.676386	0.547105	0.984476	0.370292	0.568876		1	0.00536516	0.48577
GRMZM2G069726	33.99	development.unspecified	EMB2001 (embryo defective 2001); GTP binding	Os03g13000.2	AT2G22870.1		0.187191	-1.16891	0.028208		2.20859	1.93984	1.14585	2.57634	1.09208	1.07093		0.735555	2.22235e-07	1
GRMZM2G110289	33.99	development.unspecified	emb2004 (embryo defective 2004)	Os06g13050.1	AT1G10510.1		1.07438	0.452832	1.34007		6.95354	3.30206	2.33262	1.70423	1.98999	0.786047		1.56199e-06	0.0578683	0.00149449
GRMZM2G059449	33.99	development.unspecified	emb2279 (embryo defective 2279)	Os01g48380.1	AT1G30610.1		-0.165258	-0.965092	-0.149779		2.51524	2.8205	1.33181	2.59994	0.449961	0.499186		0.876052	1.7271e-05	1
GRMZM2G103315	33.99	development.unspecified	emb2746 (embryo defective 2746); DNA binding / catalytic/ hydrolase	Os02g33610.1	AT5G63420.1		-0.35702	-1.4442	-0.898794		0.639585	0.819166	0.168683	0.459005	0.179402	0.334496		0.539815	0.000666275	0.342372
GRMZM2G341621	33.99	development.unspecified	EMB2750 (embryo defective 2750)	Os03g19650.3	AT3G06430.1		-0.423563	-0.67732	-0.0951692		9.66704	12.9658	6.72169	10.7491	7.11505	7.60023		0.105766	0.00014582	1
GRMZM2G425774	33.99	development.unspecified	Encodes a protein with similarity to VRN5 and VIN3.Contains both a fibronectin III and PHD finger domain. VEL1 is a part of a polycomb repressive complex (PRC2) that is involved in epigenetic silencing of the FLC flowering locus.	Os02g05840.1	AT4G30200.3		-0.61211	2.25802	-2.3281		0.378006	0.57778	0.6587	0.137707	0.0376642	0.189128		0.340558	1.35768e-10	0.0562113
GRMZM2G081175	33.99	development.unspecified	ERD7 (EARLY-RESPONSIVE TO DEHYDRATION 7)	Os03g13840.2	AT2G17840.1		1.23718	2.97705	1.9794		1.2971	0.550231	2.15224	0.273344	1.7484	0.443388		0.00036637	1.21806e-34	1.85728e-06
GRMZM2G100593	33.99	development.unspecified	FEZ (FEZ); transcription factor	Os08g33910.1	AT1G26870.1		4.36505	1.14783	3.2812		0.0206068	0.001	0.0667687	0.0301329	0.210259	0.0216279		0.784944	0.265665	0.00234742
GRMZM2G179264	33.99	development.unspecified	FT (FLOWERING LOCUS T); phosphatidylethanolamine binding / protein binding	Os05g44180.1	AT1G65480.1		5.87071	5.16395	1.34618		0.058514	0.001	0.323745	0.00903023	0.00254237	0.001		0.0557286	2.62899e-14	1
GRMZM2G440005	33.99	development.unspecified	FT (FLOWERING LOCUS T); phosphatidylethanolamine binding / protein binding	Os09g33850.1	AT1G65480.1		2.04875	6.20726	-0.304375		0.0937492	0.0226586	0.223001	0.00301811	0.0330508	0.040814		0.0881735	4.91542e-11	1
GRMZM2G180172	33.99	development.unspecified	LCD1 (LOWER CELL DENSITY 1)	Os07g13590.1	AT2G37860.3		-0.80883	-1.89544	-1.80724		0.387547	0.678901	0.111504	0.414836	0.133865	0.468488		0.0826969	3.41927e-05	0.00967914
GRMZM2G361398	33.99	development.unspecified	LUG (LEUNIG); protein binding / protein heterodimerization/ transcription repressor	Os01g42260.1	AT4G32551.1		2.07252	0.352417	0.843843		0.682236	0.162198	0.67179	0.526193	0.431384	0.240349		1.27169e-05	0.387524	0.217664
GRMZM2G077922	33.99	development.unspecified	MEE44 (maternal effect embryo arrest 44); nucleotidyltransferase	Os06g45800.1	AT4G00060.1		-0.232342	-2.08177	0.0397566		0.0636016	0.0747153	0.0919084	0.389071	0.0666966	0.0648837		1	1.34431e-05	1
GRMZM2G120987	33.99	development.unspecified	MS2 (MALE STERILITY 2); fatty acyl-CoA reductase (alcohol-forming)/ oxidoreductase, acting on the CH-CH group of donors, NAD or NADP as acceptor	Os03g07140.1	AT3G11980.1		-0.7252	-0.737823	-0.568589		3.52854	5.83314	10.9181	18.2076	13.1921	19.5649		0.00208057	1.18963e-05	0.169953
GRMZM2G026927	33.99	development.unspecified	OFP4 (ARABIDOPSIS THALIANA OVATE FAMILY PROTEIN 4)	Os01g60810.1	AT1G06920.1		-1.32795	-1.87476	-0.967623		0.264244	0.663374	0.0641604	0.235302	0.106432	0.20814		0.00316066	0.00197639	0.342348
GRMZM2G091900	33.99	development.unspecified	PAC (PALE CRESS)	Os05g32680.1	AT2G48120.1		-0.351765	-0.794704	-0.625577		0.930111	1.18693	0.807466	1.40073	0.527422	0.813721		0.555306	0.00338536	0.330028
GRMZM2G028039	33.99	development.unspecified	PAT1 (phytochrome a signal transduction 1); signal transducer/ transcription factor	-	-		-0.783557	-0.0469753	-1.525		0.764069	1.31525	1.52768	1.57824	0.739567	2.12837		0.0323116	1	0.000258196
GRMZM5G821439	33.99	development.unspecified	PAT1 (phytochrome a signal transduction 1); signal transducer/ transcription factor	Os07g36170.2	AT5G48150.2		1.16978	0.855444	0.643487		1.29527	0.575732	1.38716	0.766678	1.12707	0.721512		0.000643825	0.000731471	0.276355
GRMZM2G167103	33.99	development.unspecified	PGY2 (PIGGYBACK2); structural constituent of ribosome	Os06g01966.1	AT1G33140.1		0.381008	-0.950498	-0.542902		3.74258	2.87393	0.635627	1.22837	1.50573	2.1937		0.205336	0.000674392	0.347796
GRMZM2G312091	33.99	development.unspecified	PHF1 (PHOSPHATE TRANSPORTER TRAFFIC FACILITATOR1); nucleotide binding	Os07g09000.1	AT3G52190.1		-0.404452	-1.39577	-2.79491		0.381866	0.505432	0.267374	0.703539	0.00662252	0.0459593		0.61621	6.2135e-05	0.349218
GRMZM2G360339	33.99	development.unspecified	protein B12D protein, expressed seq=cds; coord=6:115129435..115130905:-1; parent_gene=GRMZM2G360339	-	-		0.443385	0.82524	1.11354		26.6801	19.6207	36.7619	20.748	20.9164	9.66669		0.0466426	5.69412e-08	0.000253526
GRMZM2G406101	33.99	development.unspecified	RHL1 (ROOT HAIRLESS 1); DNA binding / protein binding	-	-		0.285402	-1.01659	-1.99056		2.28916	1.87828	2.78407	5.63253	0.758143	3.01279		0.495384	1.18424e-07	2.73221e-07
GRMZM2G018697	33.99	development.unspecified	RIN1 (RESISTANCE TO PSEUDOMONAS SYRINGAE PV MACULICOLA INTERACTOR 1); protein binding	Os07g08170.1	AT5G22330.1		-0.220274	-1.10165	-0.954809		0.664935	0.774619	0.434751	0.932978	0.664474	1.28797		0.892186	0.00039293	0.0852579
GRMZM2G032267	33.99	development.unspecified	RIN1 (RESISTANCE TO PSEUDOMONAS SYRINGAE PV MACULICOLA INTERACTOR 1); protein binding	Os01g62040.1	AT5G22330.1		0.590119	-1.10155	-0.0645784		1.8104	1.20263	0.671811	1.4416	1.12217	1.17355		0.080401	3.17503e-05	1
GRMZM2G015080	33.99	development.unspecified	SCR (SCARECROW); protein binding / protein homodimerization/ sequence-specific DNA binding / transcription factor	Os11g03110.1	AT3G54220.1		-1.07279	-0.141489	-1.4025		0.961108	2.02169	2.3238	2.56325	1.06631	2.8189		0.000216345	0.730619	0.000319549
GRMZM2G048085	33.99	development.unspecified	SEN1 (SENESCENCE 1)	Os06g50930.1	AT4G35770.1		-1.11864	0.288349	0.029827		8.301	18.025	10.6872	8.75112	4.81623	4.71767		9.14243e-09	0.150915	1
GRMZM2G014826	33.99	development.unspecified	TET2 (TETRASPANIN2)	Os02g12750.1	AT2G19580.1		1.61994	3.00262	-0.25484		4.28929	1.39552	1.44418	0.180195	0.161769	0.193023		3.50689e-11	3.03614e-27	1
GRMZM2G165815	33.99	development.unspecified	TET3 (TETRASPANIN3)	-	-		0.956458	0.363723	0.677452		1.80226	0.928742	1.14882	0.892812	0.883713	0.552558		0.00190428	0.249428	0.320749
GRMZM2G015314	33.99	development.unspecified	TET6 (TETRASPANIN6)	Os05g03530.2	AT3G12090.1		5.50038	7.63914	2.62872		0.410273	0.00906344	0.601651	0.00301811	0.24739	0.04		1.95572e-08	6.00261e-29	0.00857899
GRMZM2G041175	33.99	development.unspecified	TET8 (TETRASPANIN8)	Os09g25760.1	AT2G23810.1		0.990894	1.79248	-0.845288		4.31609	2.17171	10.9965	3.17441	2.85083	5.12186		3.55841e-05	1.04094e-28	0.0565642
GRMZM5G863602	33.99	development.unspecified	TET8 (TETRASPANIN8)	Os06g44310.1	AT2G23810.1		-1.37966	-1.25194	-2.14699		0.252881	0.658015	0.401409	0.955999	0.0264901	0.117326		0.00247242	4.66557e-05	0.0892232
GRMZM2G049422	33.99	development.unspecified	TOM2A (TOBAMOVIRUS MULTIPLICATION 2A); protein binding	Os08g06250.1	AT1G32400.3		-0.669189	-0.76875	-0.612854		2.30201	3.66061	2.47764	4.22139	1.92009	2.93636		0.013853	0.000155894	0.208742
GRMZM2G400167	33.99	development.unspecified	TSF (TWIN SISTER OF FT); phosphatidylethanolamine binding	Os06g35940.1	AT4G20370.1		2.9949	9.61401	2.72738		0.0722518	0.00906344	0.783621	0.001	0.00662252	0.001		0.177031	9.72706e-39	0.842047
GRMZM2G075892	33.99	development.unspecified	VEP1 (VEIN PATTERNING 1); binding / catalytic	Os03g32170.1	AT4G24220.1		-1.87313	-2.06924	-2.13355		0.0421042	0.154238	0.0919795	0.386008	0.108503	0.476105		0.0776385	1.35519e-05	0.00128289
GRMZM2G138710	33.99	development.unspecified	VEP1 (VEIN PATTERNING 1); binding / catalytic	Os03g32170.1	AT4G24220.1		-0.584359	-2.23802	-0.962267		0.433551	0.650055	0.18966	0.894719	0.0224099	0.0436628		0.293816	5.41993e-11	0.673114
GRMZM2G479340	33.99	development.unspecified	VEP1 (VEIN PATTERNING 1); binding / catalytic	Os03g32170.1	AT4G24220.1		-0.78024	-0.723346	-1.16878		1.12024	1.92392	1.46324	2.41581	0.959524	2.15721		0.0116307	0.00175281	0.00759669
AC212859.3_FG008	33.99	development.unspecified	VND7, ANAC030 | VND7 (VASCULAR RELATED NAC-DOMAIN PROTEIN 7); transcription activator/ transcription factor/ transcription regulator | chr1:27076205-27077829 FORWARDmoderately similar to ( 212) NAC76_ORYSA NAC domain-containing protein 76 (ONAC076) - Oryza sativa (Rice)moderately similar to ( 304) loc_os08g01330 12008.m04282 protein ANAC030, putative, expressed seq=cds; coord=2:25745084..25746893…	-	-		0.161857	-1.81859	-1.95264		0.188686	0.168661	0.186624	0.658291	0.106432	0.411977		1	8.3601e-07	0.00581692
GRMZM2G004959	33.99	development.unspecified	WLIM1; transcription factor/ zinc ion binding	Os12g32620.1	AT1G10200.1		1.0949	-4.04362	-3.10877		0.283409	0.132684	0.001	0.0164912	0.021641	0.186686		0.149139	0.105626	0.00612462
GRMZM2G010960	33.99	development.unspecified	WLIM1; transcription factor/ zinc ion binding	Os06g13030.1	AT1G10200.1		0.830216	1.28971	0.563655		1.67171	0.940245	1.98082	0.810224	2.1481	1.45337		0.0104831	7.62727e-09	0.311854
GRMZM2G175761	33.99	development.unspecified	WLIM1; transcription factor/ zinc ion binding	Os12g32620.1	AT1G10200.1		0.731737	-6.543	-4.16028		0.454275	0.273554	0.001	0.0932481	0.00993378	0.177616		0.24661	3.03211e-05	0.00165581
GRMZM2G134398	33.99	development.unspecified	antitermination NusB domain-containing protein	Os03g45400.1	AT4G26370.1		-0.0486095	-0.893986	-0.137429		8.87674	9.18092	7.20486	13.3888	2.8697	3.15651		1	1.91775e-07	0.947786
GRMZM2G161668	33.99	development.unspecified	antitermination NusB domain-containing protein	Os03g45400.1	AT4G26370.1		0.329317	-1.47377	-0.756147		1.46004	1.16207	0.784256	2.17825	0.55545	0.93814		0.471792	6.6561e-10	0.186448
GRMZM2G005146	33.99	development.unspecified	auxin-repressed protein, putative, expressed	Os09g26620.1	AT1G56220.3		1.20241	0.325559	-1.24165		0.345146	0.149983	0.741579	0.591772	0.711191	1.68174		0.0668553	0.405484	0.0051126
GRMZM2G123896	33.99	development.unspecified	auxin-repressed protein, putative, expressed	Os11g44810.3	-		0.796565	1.04761	-1.0761		4.23583	2.43865	2.42275	1.17205	4.35979	9.19186		0.00126497	8.29054e-07	0.00425367
GRMZM2G125557	33.99	development.unspecified	auxin-repressed protein, putative, expressed	Os08g35190.1	AT1G56220.3		1.49187	1.20136	-0.616636		5.97721	2.1252	1.8306	0.796064	0.908831	1.39351		1.38088e-10	1.50247e-07	0.340813
GRMZM2G344212	33.99	development.unspecified	binding / protein binding / zinc ion binding	Os02g03220.1	AT4G00790.1		0.495798	1.36501	0.712913		0.329627	0.233761	0.627211	0.243503	0.486968	0.297093		0.559709	4.97174e-05	0.392344
GRMZM2G446625	33.99	development.unspecified	CAAX amino terminal protease family protein	Os02g43340.2	AT2G03140.1		-0.432745	-0.646585	-0.445179		2.08393	2.81289	3.18524	4.98636	1.86724	2.54221		0.200211	0.00125764	0.469957
GRMZM2G063717	33.99	development.unspecified	caleosin-related family protein	Os06g14324.1	AT1G70670.1		-0.604629	-0.888214	0.3157		0.0722518	0.109865	1.60345	2.96779	7.46699	5.99944		0.77325	4.26803e-05	0.643619
GRMZM2G090609	33.99	development.unspecified	caleosin-related family protein	Os02g50174.1	AT1G70680.1		-0.94143	-1.73429	-1.76225		0.517376	0.993584	0.685643	2.28124	0.302962	1.02773		0.0122515	7.13318e-13	0.000300522
GRMZM2G164308	33.99	development.unspecified	caleosin-related family protein	Os06g14370.2	AT1G70670.1		0.33004	-0.712877	-2.24876		1.0359	0.824076	0.942649	1.54507	0.0951959	0.452442		0.528759	0.00689588	0.0020365
GRMZM2G151245	33.99	development.unspecified	CONTAINS InterPro DOMAIN/s: Senescence-associated (InterPro:IPR009686); BEST Arabidopsis thaliana protein match is: senescence/dehydration-associated protein-related (TAIR:AT3G21600.1); Has 81 Blast hits to 81 proteins in 12 species: Archae - 0; Bacteria - 2; Metazoa - 0; Fungi - 0; Plants - 77; Viruses - 0; Other Eukaryotes - 2 (source: NCBI BLink).	Os01g52480.1	AT3G21600.1		4.16372	5.66165	2.78064		2.14143	0.119481	2.13279	0.042133	0.177382	0.025814		5.30605e-26	8.01306e-69	0.0153345
GRMZM2G079353	33.99	development.unspecified	defective chloroplasts and leaves protein-related / DCL protein-related	Os02g52744.1	AT1G45230.1		-0.7098	-1.06703	-0.582077		4.79778	7.84714	3.41522	7.15527	3.42172	5.12233		0.00167786	8.13722e-09	0.179092
GRMZM2G070138	33.99	development.unspecified	dem protein-related / defective embryo and meristems protein-related	Os02g54780.1	AT4G33400.1		0.707077	1.22478	0.322027		0.486087	0.297757	1.64397	0.703394	2.29173	1.83326		0.242506	2.26528e-07	0.576179
GRMZM2G043338	33.99	development.unspecified	dormancy/auxin associated family protein	Os03g22270.1	AT1G56220.3		-0.655203	-1.2105	-2.58553		0.358628	0.56478	0.0705168	0.163189	0.0814794	0.48907		0.284212	0.0890591	0.000217852
GRMZM2G073755	33.99	development.unspecified	dormancy/auxin associated family protein	Os03g22270.1	AT1G56220.3		-0.783815	1.43522	0.7859		1.27433	2.19398	2.02294	0.748066	2.14378	1.24337		0.00957107	1.14556e-10	0.106926
GRMZM2G022181	33.99	development.unspecified	DUF581 domain containing protein, expressed	Os02g07820.1	AT1G74940.1		1.65417	2.33464	-0.880745		0.612953	0.194748	1.3038	0.258473	0.0315748	0.0581395		0.000772116	7.74535e-18	0.783089
GRMZM2G033867	33.99	development.unspecified	DUF581 domain containing protein, expressed	Os01g41010.2	AT5G11460.1		0.509735	0.95459	2.829		0.689105	0.483994	0.384365	0.198328	1.65665	0.23314		0.366607	0.0266357	2.99119e-10
GRMZM2G166692	33.99	development.unspecified	DUF581 domain containing protein, expressed	Os09g20240.1	-		0.296646	1.27376	-0.188706		4.79672	3.90521	15.8831	6.56893	23.8777	27.2144		0.339537	2.08731e-16	0.901158
GRMZM2G322817	33.99	development.unspecified	DUF581 domain containing protein, expressed	Os04g49680.1	AT5G47060.1		0.704993	1.08557	0.87128		2.24963	1.38003	3.12842	1.47413	4.57938	2.50337		0.014629	4.55478e-08	0.0191262
GRMZM2G496991	33.99	development.unspecified	DUF581 domain containing protein, expressed	Os03g08520.1	AT3G63210.1		3.84113	0	-2.75796		0.0143316	0.001	0.001	0.001	0.144034	0.974302		0.984036	1	3.26708e-07
GRMZM5G844703	33.99	development.unspecified	DUF581 domain containing protein, expressed	Os08g31510.1	AT1G22160.1		-0.842286	-0.654723	-1.5797		1.84555	3.30887	3.17161	4.99311	2.35519	7.03983		0.0013977	0.00107438	5.14899e-06
GRMZM2G085750	33.99	development.unspecified	early nodulin-related	Os02g13380.1	AT5G25940.1		0.972372	1.3588	-0.288323		1.72251	0.877905	1.54113	0.600899	2.86713	3.5014		0.00196024	1.9857e-08	0.697043
GRMZM2G148904	33.99	development.unspecified	embryo-abundant protein-related	Os01g40660.1	AT2G41380.1		-3.24459	1.26366	-1.33604		0.0286632	0.271671	0.0431324	0.0179641	0.163071	0.411686		5.55219e-05	0.323777	0.0890816
GRMZM2G408706	33.99	development.unspecified	embryo-abundant protein-related	Os01g51870.1	AT5G10830.1		-0.937969	-0.318367	-0.63855		0.763506	1.46275	1.30832	1.63137	0.800707	1.24651		0.00485925	0.293836	0.301657
GRMZM2G061932	33.99	development.unspecified	embryo-specific protein-related	Os01g07780.1	AT2G41475.1		-1.72625	-1.09512	-0.777206		0.446655	1.47784	0.721898	1.54219	2.31804	3.97267		8.87259e-08	2.57022e-05	0.0778776
GRMZM2G005444	33.99	development.unspecified	esterase/lipase/thioesterase family protein	Os01g65070.1	AT1G34340.1		-0.806656	-0.277602	-0.0938864		1.77682	3.10793	2.13835	2.59206	2.07632	2.21593		0.00274529	0.314486	1
GRMZM2G110504	33.99	development.unspecified	expressed protein	Os10g18340.1	-		-0.979472	-0.766983	0.0406653		3.75225	7.39847	1.36928	2.33012	2.30774	2.2436		8.18348e-06	0.000967953	1
GRMZM2G032376	33.99	development.unspecified	family II extracellular lipase 3 (EXL3)	Os09g36880.1	AT1G75900.1		-1.28239	-1.32075	-0.613047		0.902635	2.19559	0.0974807	0.243503	0.134336	0.205465		6.64005e-06	0.0233983	0.776274
GRMZM2G303374	33.99	development.unspecified	FUNCTIONS IN: molecular_function unknown; INVOLVED IN: aging; LOCATED IN: endomembrane system; EXPRESSED IN: 9 plant structures; EXPRESSED DURING: 9 growth stages; CONTAINS InterPro DOMAIN/s: Rhodanese-like (InterPro:IPR001763); BEST Arabidopsis thaliana protein match is: unknown protein (TAIR:AT5G66170.2); Has 1960 Blast hits to 1954 proteins in 396 species: Archae - 22; Bacteria - 1018; Metazoa…	Os05g48320.1	AT3G10950.1		0.59816	-0.346596	-0.562199		16.2751	10.7513	11.0677	14.0732	4.12914	6.09674		0.00504624	0.0759081	0.229641
GRMZM2G440537	33.99	development.unspecified	FUNCTIONS IN: molecular_function unknown; INVOLVED IN: glutamine biosynthetic process; LOCATED IN: nucleolus; EXPRESSED IN: 9 plant structures; EXPRESSED DURING: 6 growth stages; CONTAINS InterPro DOMAIN/s: Pentatricopeptide repeat (InterPro:IPR002885); BEST Arabidopsis thaliana protein match is: pentatricopeptide (PPR) repeat-containing protein (TAIR:AT5G48730.1); Has 17188 Blast hits to 5538 pr…	Os03g02430.1	AT3G53170.1		-0.0914867	-0.984799	-1.44735		1.58309	1.68673	1.77744	3.51762	0.703626	1.91884		1	2.63616e-06	0.00078654
GRMZM2G000209	33.99	development.unspecified	integral membrane family protein / nodulin MtN21-related	Os06g49500.3	AT5G45370.2		1.04882	1.70317	-0.157651		0.405185	0.195852	0.3817	0.117224	0.526041	0.586783		0.0831184	6.69025e-05	0.949866
GRMZM2G111926	33.99	development.unspecified	INVOLVED IN: biological_process unknown; LOCATED IN: endomembrane system, integral to membrane, membrane; EXPRESSED IN: 23 plant structures; EXPRESSED DURING: 13 growth stages; CONTAINS InterPro DOMAIN/s: MtN3 and saliva related transmembrane protein, conserved region (InterPro:IPR018169), RAG1-activating protein 1 homologue (InterPro:IPR018179), MtN3 and saliva related transmembrane protein (Int…	Os05g35140.1	AT4G15920.1		-1.22413	-0.166067	-1.90705		0.414726	0.968859	0.0738018	0.0828052	0.0381973	0.143256		0.00136525	1	0.100393
GRMZM2G169384	33.99	development.unspecified	LOCATED IN: mitochondrion; EXPRESSED IN: 23 plant structures; EXPRESSED DURING: 13 growth stages; BEST Arabidopsis thaliana protein match is: plastid developmental protein DAG, putative (TAIR:AT3G06790.2); Has 50779 Blast hits to 24732 proteins in 941 species: Archae - 10; Bacteria - 4862; Metazoa - 25623; Fungi - 7071; Plants - 6957; Viruses - 900; Other Eukaryotes - 5356 (source: NCBI BLink).	Os09g33480.1	AT3G15000.1		0.822394	-0.244572	0.115365		3.83349	2.16785	1.79412	2.12556	4.86958	4.49535		0.00104878	0.434982	1
GRMZM2G118014	33.99	development.unspecified	LUC7 N_terminus domain-containing protein	Os03g62640.3	AT5G17440.1		-0.16925	-0.959286	0.00752242		3.17585	3.57116	1.85784	3.61228	1.49212	1.48436		0.803205	4.15019e-06	1
GRMZM2G125441	33.99	development.unspecified	meiosis 5, putative, expressed	Os06g35970.1	AT2G42840.1		2.25292	3.47994	3.93114		0.404591	0.0848826	0.0334057	0.00299401	0.0152542	0.001		0.000277649	0.0844057	0.509837
GRMZM2G024808	33.99	development.unspecified	nodulin family protein	Os07g09010.1	AT2G39210.1		0.741759	3.52886	0.526964		0.883809	0.528527	0.242462	0.0210063	0.0234145	0.01625		0.0678406	3.60012e-08	1
GRMZM2G097395	33.99	development.unspecified	nodulin family protein	Os08g42010.1	AT3G01930.2		0.729566	1.57813	0.182088		1.29635	0.781809	1.49397	0.500353	0.743735	0.655547		0.0362256	1.28855e-10	0.993596
GRMZM2G106730	33.99	development.unspecified	nodulin family protein	Os12g44180.1	AT1G74780.1		-1.69008	-0.640643	-0.179091		0.199455	0.643592	0.381515	0.59479	0.434235	0.491628		0.000231732	0.100633	0.975449
GRMZM2G127080	33.99	development.unspecified	nodulin family protein	Os06g08110.1	AT1G80530.1		2.04241	4.16422	0.549827		3.70175	0.898632	11.8544	0.661189	2.91154	1.98888		1.41548e-14	1.70744e-98	0.338649
GRMZM2G128515	33.99	development.unspecified	nodulin family protein	Os06g08110.1	AT1G80530.1		1.40932	0.848579	1.8325		0.5089	0.191596	0.795529	0.441782	2.49736	0.701202		0.00661853	0.00617845	1.46506e-06
GRMZM2G159732	33.99	development.unspecified	nodulin family protein	Os04g31924.1	AT3G01930.2		-1.84455	-0.855749	-1.78148		0.100804	0.362029	0.141789	0.256594	0.0215232	0.0739922		0.00296834	0.125095	0.290849
GRMZM2G179106	33.99	development.unspecified	nodulin family protein	Os04g31924.1	AT3G01930.2		0.0288348	-0.887651	-1.59792		0.497706	0.487857	0.513327	0.949738	0.230716	0.698391		1	0.00383664	0.00763859
GRMZM2G453320	33.99	development.unspecified	nodulin family protein	Os03g58580.1	AT2G39210.1		-2.1475	-1.24824	-1.76332		0.0455386	0.201763	0.0139451	0.0331269	0.143525	0.487238		0.0209105	0.576434	0.00601085
GRMZM2G479546	33.99	development.unspecified	nodulin family protein	Os04g31924.1	AT5G14120.1		-2.47323	-1.54715	-2.3192		0.0504575	0.280182	0.101834	0.2976	0.0703614	0.351143		0.000957995	0.00238304	0.00415072
GRMZM2G030252	33.99	development.unspecified	nodulin MtN21 family protein	Os06g01966.1	AT4G01440.1		2.59841	3.48197	1.00981		0.28782	0.047525	0.0111732	0.001	0.0117073	0.00581395		0.000885464	0.377803	1
GRMZM2G070500	33.99	development.unspecified	nodulin MtN21 family protein	Os05g01570.1	AT5G64700.1		2.58175	4.32108	2.29172		0.28782	0.0480769	0.359552	0.0179882	0.211797	0.0432558		0.000885197	9.90795e-14	0.0284902
GRMZM2G088053	33.99	development.unspecified	nodulin MtN21 family protein	Os06g10750.1	AT1G21890.1		2.95162	5.84478	3.40806		2.59037	0.334839	8.29681	0.144363	2.07491	0.195465		1.90241e-20	1.70744e-98	7.47193e-16
GRMZM2G102737	33.99	development.unspecified	nodulin MtN21 family protein	Os05g01570.1	AT5G64700.1		2.55355	5.37445	1.36578		3.26802	0.556661	26.2969	0.633917	8.72246	3.38453		4.73651e-19	1.70744e-98	2.77194e-05
GRMZM2G108537	33.99	development.unspecified	nodulin MtN21 family protein	Os06g10750.1	AT1G21890.1		0.980415	6.76379	3.26768		0.473112	0.239789	0.108668	0.001	0.0559939	0.00581395		0.0825021	8.49311e-07	0.204647
GRMZM2G114751	33.99	development.unspecified	nodulin MtN21 family protein	Os09g25810.2	AT4G30420.1		-0.826317	-0.98577	-1.06037		7.25679	12.8674	7.45841	14.7704	8.85434	18.4655		7.90056e-05	6.13944e-09	0.00277036
GRMZM2G163798	33.99	development.unspecified	nodulin MtN21 family protein	Os01g02870.1	AT1G75500.1		1.26589	-0.748576	1.69174		1.81265	0.753776	0.125286	0.210497	0.785175	0.243054		3.22288e-05	0.24405	0.00162196
GRMZM2G168214	33.99	development.unspecified	nodulin MtN21 family protein	Os06g01840.1	AT3G30340.1		3.2791	4.18651	1.63689		1.14303	0.117747	0.878827	0.0482656	0.486292	0.156366		8.42447e-14	5.76145e-28	0.0153504
GRMZM2G168502	33.99	development.unspecified	nodulin MtN21 family protein	Os10g14920.2	AT4G08290.1		3.78008	8.079	1.71881		0.0137378	0.001	0.270409	0.001	0.99936	0.303605		0.984036	6.0507e-15	0.000389647
GRMZM2G174099	33.99	development.unspecified	nodulin MtN21 family protein	Os09g25770.1	AT4G30420.1		-0.0268965	3.4746	2.05891		0.0361259	0.0368057	0.0111163	0.001	0.453979	0.108953		1	0.377803	0.00249496
GRMZM5G876022	33.99	development.unspecified	nodulin MtN21 family protein	Os05g01570.1	AT5G64700.1		0.829007	5.32873	6.28415		0.166892	0.0939461	0.24259	0.00603622	0.0779324	0.001		0.514209	3.571e-11	0.0141466
GRMZM5G891187	33.99	development.unspecified	nodulin MtN21 family protein	Os01g02870.1	AT1G75500.1		-2.84962	0	0		0.0361259	0.2604	0.001	0.001	0.001	0.001		0.000308646	1	1
GRMZM2G000812	33.99	development.unspecified	nodulin MtN3 family protein	Os02g19820.1	AT4G10850.1		1.79599	4.53808	0.405451		11.4495	3.29716	0.417913	0.0179882	0.013245	0.01		4.63198e-17	3.52565e-16	1
GRMZM2G021706	33.99	development.unspecified	nodulin MtN3 family protein	Os12g29220.1	AT5G50800.1		3.72965	5.2924	2.48885		5.73512	0.43232	37.8277	0.965245	26.0364	4.63833		1.66965e-39	1.70744e-98	8.63353e-20
GRMZM2G039365	33.99	development.unspecified	nodulin MtN3 family protein	Os01g65880.1	AT1G21460.1		-0.778353	-3.08386	-1.12089		11.7528	20.1581	0.186567	1.58186	0.0402065	0.0874419		0.00014664	9.5438e-24	0.509311
GRMZM2G153358	33.99	development.unspecified	nodulin MtN3 family protein	Os05g35140.1	AT1G21460.1		2.19889	5.14848	-1.67873		2.05569	0.44774	53.1162	1.49755	0.0249523	0.0798837		2.07189e-12	1.70744e-98	0.298924
GRMZM2G173669	33.99	development.unspecified	nodulin MtN3 family protein	Os12g29220.1	AT5G50800.1		2.9932	5.1979	1.6858		1.86966	0.234812	32.8192	0.894136	13.5806	4.22124		3.38567e-17	1.70744e-98	3.36711e-08
GRMZM2G179349	33.99	development.unspecified	nodulin MtN3 family protein	Os11g31190.1	AT5G50800.1		3.22519	5.56161	2.85062		0.144701	0.0154737	3.92662	0.0831396	1.28633	0.178333		0.0171073	1.83006e-98	1.54975e-09
GRMZM2G324903	33.99	development.unspecified	nodulin MtN3 family protein	Os01g36070.1	AT3G14770.1		-1.14839	-0.995562	-1.17633		0.178254	0.395131	0.286728	0.571694	0.0519138	0.117326		0.0586568	0.00868526	0.488969
GRMZM2G434557	33.99	development.unspecified	nodulin, putative	Os04g59020.1	AT1G21140.1		1.30862	5.41205	2.30212		0.527301	0.212875	9.21138	0.21634	1.98076	0.401628		0.0127304	1.70744e-98	1.59582e-08
GRMZM2G076370	33.99	development.unspecified	nodulin-related	Os11g01590.1	AT5G45275.1		-0.887692	-0.728435	-0.925375		0.336857	0.623257	0.91773	1.52053	1.34816	2.5604		0.0542749	0.00588482	0.0427294
GRMZM2G071162	33.99	development.unspecified	pentatricopeptide (PPR) repeat-containing protein	Os06g07550.1	AT5G48730.1		-0.953385	-1.16714	-0.424409		0.348115	0.674094	0.206007	0.46262	0.205175	0.275349		0.0342942	0.00486679	0.79866
GRMZM2G110952	33.99	development.unspecified	pentatricopeptide (PPR) repeat-containing protein	-	-		-0.354242	0.759809	-0.223426		1.17434	1.50118	1.29014	0.761922	0.623565	0.728014		0.480592	0.00403055	0.949286
GRMZM5G814164	33.99	development.unspecified	peroxin-3 family protein	Os09g14510.1	AT3G18160.2		1.20944	-0.411879	0.400506		1.14848	0.496645	0.295186	0.39272	0.349792	0.265		0.000945493	0.438728	0.766104
GRMZM2G003765	33.99	development.unspecified	plastid developmental protein DAG, putative	Os08g04450.3	AT1G11430.1		0.658301	0.340994	-0.0677691		30.1841	19.1254	12.508	9.87505	8.07345	8.46174		0.00131696	0.0711636	1
GRMZM2G139441	33.99	development.unspecified	plastid developmental protein DAG, putative	Os11g11020.1	AT1G11430.1		2.11355	1.11432	-0.241098		0.344139	0.079523	0.154482	0.0713567	0.198597	0.23472		0.000888739	0.0905842	0.939811
GRMZM2G147266	33.99	development.unspecified	PMR5, putative, expressed	Os11g01570.1	AT2G38320.1		0.432453	-0.937224	-1.59634		1.50783	1.1173	1.60524	3.07378	0.816556	2.46907		0.278674	1.42463e-05	0.000154832
GRMZM2G043075	33.99	development.unspecified	ripening-responsive protein, putative	Os08g37432.1	AT5G44050.1		-2.23732	-2.07553	-2.00955		0.0917229	0.432493	1.0666	4.49572	2.25965	9.0986		4.48487e-05	1.23053e-22	2.22498e-09
GRMZM2G481440	33.99	development.unspecified	ripening-responsive protein, putative	Os08g43654.1	AT3G26590.1		-1.4561	1.31777	-2.11665		0.703436	1.92999	0.0975661	0.039139	0.013245	0.0574419		7.36386e-07	0.135888	0.278954
GRMZM2G051785	33.99	development.unspecified	scarecrow-like transcription factor 6 (SCL6)	Os06g01620.1	AT4G00150.1		-0.445145	1.17084	-0.37429		0.268144	0.365065	0.88592	0.393493	0.34968	0.453256		0.644128	6.52949e-05	0.834862
GRMZM2G027392	33.99	development.unspecified	senescence-associated protein, putative	Os06g13680.1	AT3G48140.1		-0.811434	-0.994027	0.343724		1.70025	2.98387	1.45163	2.89127	5.63715	4.4421		0.0031589	5.70343e-06	0.662042
GRMZM2G014009	33.99	development.unspecified	senescence-associated protein-related	Os04g49620.1	AT5G47060.1		-1.39998	0.0487445	-3.01538		0.00686892	0.0181269	0.0528592	0.051103	0.0532158	0.430291		0.984036	1	6.82403e-05
GRMZM2G163067	33.99	development.unspecified	senescence-associated protein-related	Os04g49660.1	AT4G17670.1		0.791718	3.24325	1.37036		0.451742	0.260952	0.426407	0.0450307	0.0925918	0.035814		0.201151	4.93088e-12	0.426578
GRMZM2G124915	33.99	development.unspecified	seven in absentia (SINA) family protein	Os05g14860.1	AT3G61790.1		-0.616992	-0.631859	-0.870244		2.25513	3.45864	2.79519	4.33131	1.38817	2.53754		0.0302232	0.00218504	0.0640349
GRMZM2G309063	33.99	development.unspecified	seven in absentia (SINA) family protein	Os01g13370.1	AT3G61790.1		-0.524833	-1.02062	-0.550179		8.31419	11.9622	6.41887	13.0226	8.68797	12.7215		0.0283506	2.87407e-09	0.199573
GRMZM2G088356	33.99	development.unspecified	TMS membrane family protein / tumour differentially expressed (TDE) family protein	Os01g08460.1	AT3G24460.1		-0.256492	-1.65381	-1.7995		0.0630078	0.0752673	0.835712	2.62969	3.52936	12.2857		1	8.02891e-13	6.62666e-08
GRMZM2G446220	33.99	development.unspecified	transcription factor HBP-1b, putative, expressed	Os05g48650.1	AT4G18690.1		0.548054	1.52317	1.02142		0.148997	0.101906	0.466632	0.162351	0.175611	0.0865116		0.784944	7.79781e-05	0.348809
AC208327.4_FG003	33.99	development.unspecified	transducin family protein / WD-40 repeat family protein	-	-		2.27297	0.00916649	-0.905807		0.609466	0.126101	0.145463	0.144542	0.155838	0.291977		1.85216e-05	1	0.319587
GRMZM2G037683	33.99	development.unspecified	transducin family protein / WD-40 repeat family protein	Os01g21940.1	AT1G73720.1		0.753928	-1.49523	-0.517357		0.593446	0.351906	0.100217	0.282521	0.609126	0.87186		0.113333	0.00542954	0.560501
GRMZM2G049201	33.99	development.unspecified	transducin family protein / WD-40 repeat family protein	Os12g41620.1	AT2G18900.1		2.124	2.35531	-0.697042		0.288582	0.0662038	0.0306409	0.00598802	0.123224	0.199767		0.00410251	0.188894	0.557286
GRMZM2G078754	33.99	development.unspecified	transducin family protein / WD-40 repeat family protein	Os09g12710.1	AT5G56130.1		0.106122	-1.69289	0.288592		0.528692	0.491198	0.114176	0.369135	0.275081	0.225209		1	0.000257979	0.904314
GRMZM2G097640	33.99	development.unspecified	transducin family protein / WD-40 repeat family protein	Os10g32770.3	AT5G43920.1		0.543617	1.09451	0.994795		0.58819	0.403527	1.43743	0.673141	1.48209	0.743721		0.346383	9.30168e-06	0.042279
GRMZM2G100116	33.99	development.unspecified	transducin family protein / WD-40 repeat family protein	Os05g33710.1	AT4G03020.1		0.248456	-1.05627	-0.697362		1.95003	1.64153	1.66893	3.47061	0.825659	1.33884		0.571132	4.67006e-07	0.199066
GRMZM2G124975	33.99	development.unspecified	transducin family protein / WD-40 repeat family protein	Os03g48090.1	AT1G71840.1		0.16245	0.690122	0.495		0.762288	0.681109	1.48904	0.922909	3.46499	2.45862		0.903134	0.00674984	0.396889
GRMZM2G093272	33.99	development.unspecified	universal stress protein (USP) family protein	Os05g37970.3	AT3G53990.1		2.32325	0.990704	0.319352		2.61191	0.521903	0.549084	0.276317	1.91228	1.53256		6.60809e-15	0.00596968	0.72608
GRMZM2G113726	33.99	development.unspecified	WD-40 repeat family protein	Os08g38880.1	AT3G13340.1		0.291903	0.669425	-1.72419		0.324877	0.265367	0.738437	0.464298	0.251532	0.831047		0.787153	0.0435179	0.00128894
GRMZM2G374969	33.99	development.unspecified	WD-40 repeat protein family	Os10g41370.1	AT5G07590.1		-0.269471	-1.34203	0.0313622		0.70793	0.853315	0.356631	0.904089	0.619009	0.605698		0.741665	1.95013e-05	1
GRMZM2G103897	28.2	DNA.repair	CRY3 (cryptochrome 3); DNA binding / DNA photolyase/ FMN binding	Os06g45100.1	AT5G24850.1		-0.993622	-0.737114	-0.591809		1.31791	2.6242	2.71136	4.5194	1.36135	2.05174		0.000272178	0.000261502	0.257431
GRMZM2G121312	28.2	DNA.repair	DRT100 (DNA-DAMAGE REPAIR/TOLERATION 100); nucleotide binding / protein binding	Os08g39550.1	AT3G12610.1		-2.10585	-1.20278	-2.4992		0.158835	0.683709	0.0418425	0.0963144	0.00662252	0.0374419		3.73849e-06	0.218734	0.451479
GRMZM2G095084	28.2	DNA.repair	POLH (Y-FAMILT DNA POLYMERASE H); DNA-directed DNA polymerase	Os01g55300.1	AT5G44740.2		1.87185	1.43531	1.30197		0.314712	0.0859865	0.431988	0.159735	0.330284	0.133953		0.00594714	0.000322924	0.125039
GRMZM2G095931	28.2	DNA.repair	RAD4; damaged DNA binding	Os08g33082.1	AT5G16630.2		0.847196	-1.10957	-0.234945		1.17909	0.655415	0.443109	0.956144	0.143563	0.168953		0.0208305	0.000287276	0.993909
GRMZM2G175177	28.2	DNA.repair	RPA2 (REPLICON PROTEIN A2); protein binding	Os02g42230.1	AT2G24490.2		0.707512	1.66132	0.895059		1.13116	0.692693	1.66392	0.526049	1.37228	0.737907		0.0600555	3.22183e-12	0.0662739
GRMZM2G062638	28.2	DNA.repair	ATP binding / damaged DNA binding / nucleoside-triphosphatase/ nucleotide binding	Os06g05820.1	AT5G50340.1		3.63636	-1.84431	-2.13695		0.232275	0.0186788	0.00835143	0.0299883	0.013245	0.0582558		0.00042933	0.281894	0.278546
GRMZM2G138161	28.2	DNA.repair	DNA cross-link repair protein-related	Os01g65890.1	AT1G19025.1		-0.895628	-2.79333	1.17303		0.0940461	0.174965	0.0333915	0.231479	0.155741	0.0690698		0.3448	2.42394e-05	0.377066
GRMZM2G075655	28.2	DNA.repair	DNA repair ATPase-related	Os08g40790.1	AT4G31340.1		-1.16258	-2.66253	-1.01647		0.27256	0.610147	0.02759	0.174684	0.20936	0.423528		0.0111133	0.000366273	0.259849
GRMZM2G004188	28.2	DNA.repair	DNA repair protein, putative	Os09g35000.1	AT1G01880.1		-0.0838772	-1.00147	-0.413508		0.320666	0.339862	0.300308	0.601227	0.217585	0.289806		1	0.00774348	0.906329
GRMZM2G132690	28.2	DNA.repair	heavy metal-associated domain containing protein, expressed	Os12g23280.2	AT1G01490.2		0.54723	0.800983	1.66137		1.0083	0.690013	4.16874	2.39268	6.17774	1.95302		0.205592	2.71308e-05	1.0451e-06
GRMZM2G055704	28.2	DNA.repair	heavy-metal-associated domain-containing protein	Os03g03500.1	AT1G01490.2		2.34576	4.97832	3.66742		2.26952	0.446468	2.60834	0.082745	11.5269	0.907209		5.46681e-14	1.94291e-71	1.36063e-31
GRMZM2G319402	28.2	DNA.repair	HhH-GPD base excision DNA repair family protein	-	-		0.186452	1.26426	0.118948		0.339465	0.298309	0.743988	0.309733	1.05425	0.970814		0.989235	5.31326e-05	1
GRMZM2G309035	28.2	DNA.repair	HhH-GPD base excision DNA repair protein-related	Os06g13070.1	AT3G47830.1		-1.75068	-1.74937	0.212848		0.15256	0.513392	0.100089	0.33651	0.0656303	0.0566279		0.000463785	0.000420385	1
GRMZM2G047384	28.2	DNA.repair	methyladenine glycosylase family protein	Os01g58550.2	AT3G12710.1		-2.0158	-3.62569	-1.91648		0.271538	1.09811	0.00558659	0.0689587	0.00662252	0.025		6.25522e-08	0.00725689	0.813144
GRMZM2G097573	28.2	DNA.repair	methyladenine glycosylase family protein	Os04g42290.1	AT5G57970.2		-0.0741816	-1.88333	-6.10877		0.286504	0.301621	0.0570206	0.210364	0.001	0.0690116		1	0.00382439	0.0345492
GRMZM2G171317	28.2	DNA.repair	methyladenine glycosylase family protein	Os06g44050.1	AT5G57970.2		-0.589655	-2.58767	-4.53952		0.268144	0.403527	0.0334626	0.201153	0.001	0.0232558		0.458661	0.000203003	0.509837
GRMZM2G175269	28.2	DNA.repair	methyladenine glycosylase family protein	Os04g42290.1	AT5G57970.2		-0.834831	-1.41116	-0.769833		0.458483	0.817772	0.221526	0.589152	0.107375	0.183081		0.0557644	0.000193025	0.578776
GRMZM2G164062	28.2	DNA.repair	methyladenine glycosylase, putative, expressed	Os08g38170.1	AT1G13635.1		1.88473	-1.58208	-5.92126		0.518353	0.140367	0.001	0.00299401	0.000508475	0.030814		0.000516278	0.730619	0.210324
GRMZM2G043191	28.1	DNA.synthesis/chromatin structure	5PTASE11 (INOSITOL POLYPHOSPHATE 5-PHOSPHATASE 11); hydrolase/ phosphatidylinositol-3,4,5-trisphosphate 5-phosphatase/ phosphatidylinositol-3,5-bisphosphate 5-phosphatase/ phosphatidylinositol-4,5-bisphosphate 5-phosphatase	Os03g42810.1	AT1G47510.1		1.12058	1.41693	1.25922		1.87956	0.864426	6.21948	2.32925	1.44009	0.601628		0.00022063	3.68481e-16	0.00608521
GRMZM2G065225	28.1	DNA.synthesis/chromatin structure	5PTASE13; inositol or phosphatidylinositol phosphatase	Os08g41270.1	AT1G65580.1		-1.26819	-1.3206	-1.62192		0.215539	0.519144	0.499237	1.24694	0.227646	0.700659		0.0121126	2.47612e-06	0.00291064
GRMZM2G036991	28.1	DNA.synthesis/chromatin structure	ATSEN1 (SPLICING ENDONUCLEASE 1); nuclease/ nucleic acid binding / tRNA-intron endonuclease	Os11g38930.1	AT5G60230.2		0.157821	1.66795	-0.439526		0.379516	0.34019	0.372802	0.117321	0.148226	0.201017		1	0.000103803	0.891045
GRMZM2G168744	28.1	DNA.synthesis/chromatin structure	BFN1 (BIFUNCTIONAL NUCLEASE I); T/G mismatch-specific endonuclease/ endoribonuclease, producing 5-phosphomonoesters / nucleic acid binding / single-stranded DNA specific endodeoxyribonuclease	Os04g54390.1	AT1G11190.1		-1.33055	-3.11128	2.4309		0.196486	0.494161	0.0556667	0.481042	0.0269615	0.005		0.0114183	1.70411e-10	0.547299
GRMZM5G830874	28.1	DNA.synthesis/chromatin structure	CID7; ATP binding / damaged DNA binding / protein binding	Os03g08270.6	AT2G26280.1		0.340691	0.80811	0.693789		4.48011	3.53778	9.33613	5.33214	10.4434	6.4564		0.271516	1.54605e-06	0.0538956
GRMZM2G112968	28.1	DNA.synthesis/chromatin structure	ENDO 2 (endonuclease 2); T/G mismatch-specific endonuclease/ endonuclease/ nucleic acid binding / single-stranded DNA specific endodeoxyribonuclease	Os01g03730.1	AT4G21585.1		-2.05126	-1.67422	-1.25542		5.82122	24.1271	4.21683	13.4579	2.02975	4.84576		3.60503e-29	1.0085e-21	0.000543697
GRMZM2G113228	28.1	DNA.synthesis/chromatin structure	endonuclease-related	Os11g16580.1	AT2G31450.1		-0.724305	-1.51644	0.0109234		0.485493	0.802086	0.496025	1.41905	0.710944	0.705581		0.115387	2.57402e-08	1
GRMZM2G121186	28.1	DNA.synthesis/chromatin structure	NAP1;2 (NUCLEOSOME ASSEMBLY PROTEIN 1;2); DNA binding / binding	Os05g46230.1	AT2G19480.2		0.439574	-0.996737	-0.584717		2.25137	1.66006	0.813633	1.62359	1.00652	1.50953		0.193066	0.000104547	0.3243
GRMZM2G140051	28.1	DNA.synthesis/chromatin structure	NAP1;2 (NUCLEOSOME ASSEMBLY PROTEIN 1;2); DNA binding / binding	Os06g05660.1	AT2G19480.2		1.44432	-1.26127	-1.26658		1.29695	0.476586	0.196223	0.470358	0.579212	1.39353		3.67194e-05	0.00241008	0.0100143
GRMZM2G176707	28.1	DNA.synthesis/chromatin structure	NAP1;2 (NUCLEOSOME ASSEMBLY PROTEIN 1;2); DNA binding / binding	Os05g46230.1	AT2G19480.2		-0.246318	-1.68171	-0.893939		2.88825	3.42597	1.04719	3.35946	1.12144	2.08391		0.594543	1.43311e-14	0.0421156
GRMZM2G075637	28.1	DNA.synthesis/chromatin structure	NRP2 (NAP1-RELATED PROTEIN 2); DNA binding / chromatin binding / histone binding	Os02g36710.1	AT1G18800.1		1.21873	1.08016	-0.975464		1.08335	0.465475	0.11144	0.0527085	0.386873	0.760698		0.000927858	0.166208	0.0951359
GRMZM2G157019	28.1	DNA.synthesis/chromatin structure	NRP2 (NAP1-RELATED PROTEIN 2); DNA binding / chromatin binding / histone binding	Os02g36710.1	AT1G18800.1		1.61866	-0.982477	-1.48847		1.13415	0.369321	0.0250756	0.0495458	0.281507	0.789884		1.07163e-05	0.431428	0.00713827
GRMZM2G480171	28.1	DNA.synthesis/chromatin structure	POLGAMMA2 (polymerase gamma 2); DNA binding / DNA-directed DNA polymerase	Os08g07840.1	AT1G50840.1		0.0112894	-1.89843	-1.39592		1.31528	1.30502	0.798332	2.97625	1.06978	2.81519		1	9.37539e-17	0.000334735
GRMZM2G134295	28.1	DNA.synthesis/chromatin structure	PSF2	Os01g14610.2	AT3G12530.1		-0.357649	-0.803021	0.0260121		1.42657	1.82792	1.35665	2.36701	0.794842	0.78064		0.412492	0.000506796	1
GRMZM2G363801	28.1	DNA.synthesis/chromatin structure	RECA3 (recA homolog 3); ATP binding / DNA binding / DNA-dependent ATPase/ nucleoside-triphosphatase/ nucleotide binding	Os01g71690.2	AT3G10140.1		2.44126	-0.472397	0.0927617		1.6634	0.306269	0.415444	0.576392	0.618352	0.579845		2.72062e-12	0.24783	1
GRMZM2G367857	28.1	DNA.synthesis/chromatin structure	REV1; DNA-directed DNA polymerase	Os06g47580.2	AT5G44750.1		0.461731	1.62814	0.499363		0.155866	0.113177	0.222937	0.0721214	0.311483	0.220349		0.787153	0.00345653	0.679572
GRMZM2G421829	28.1	DNA.synthesis/chromatin structure	SYN4 (SISTER CHROMATID COHESION 1 PROTEIN 4)	Os01g67250.2	AT5G16270.1		0.238194	-0.240545	1.66361		0.937661	0.794954	1.22657	1.44911	6.02247	1.90099		0.723651	0.499422	1.15812e-06
GRMZM2G081519	28.1	DNA.synthesis/chromatin structure	5-3 exonuclease family protein	Os01g65400.2	AT1G34380.2		0.536862	-1.30662	0.0753544		1.98043	1.36505	0.427896	1.05845	0.338506	0.321279		0.111007	1.18041e-05	1
GRMZM2G088218	28.1	DNA.synthesis/chromatin structure	ATP binding / ATP-dependent helicase/ helicase/ nucleic acid binding	Os01g36890.1	AT5G11200.1		-0.378797	-0.822981	-0.203991		0.348086	0.452601	0.605706	1.07153	0.734912	0.846531		0.671907	0.00515884	0.949866
GRMZM5G820401	28.1	DNA.synthesis/chromatin structure	ATP binding / DNA binding / DNA-directed DNA polymerase/ nucleoside-triphosphatase/ nucleotide binding	Os01g53070.1	AT4G18820.1		0.237674	1.89489	0.839473		0.226766	0.192323	0.299301	0.0804804	0.398616	0.222766		0.960121	0.000100073	0.371894
GRMZM2G099253	28.1	DNA.synthesis/chromatin structure	DEAD/DEAH box helicase, putative	Os07g43980.1	AT1G16280.1		1.72814	-0.485744	-0.126176		0.624315	0.188444	0.139579	0.195454	0.246324	0.268837		0.000332512	0.533966	1
GRMZM2G113267	28.1	DNA.synthesis/chromatin structure	DEAD/DEAH box helicase, putative	Os03g01830.1	AT3G06980.1		-0.0337096	-1.55276	-0.98984		6.50598	6.65979	1.73721	5.09659	0.975153	1.93662		1	6.49197e-15	0.0269959
GRMZM2G175867	28.1	DNA.synthesis/chromatin structure	DEAD/DEAH box helicase, putative	Os01g08930.1	AT4G09730.1		-0.486049	-1.6066	-1.00222		4.89835	6.86065	2.9561	9.00234	1.21081	2.42535		0.0703816	1.66553e-18	0.0247268
GRMZM5G897976	28.1	DNA.synthesis/chromatin structure	DEAD/DEAH box helicase, putative	Os03g58810.1	AT3G18600.1		1.64491	-0.267796	-0.480436		0.403721	0.129096	0.0837348	0.100814	0.385509	0.537849		0.00555294	0.847415	0.64146
GRMZM2G075027	28.1	DNA.synthesis/chromatin structure	DEAD/DEAH box helicase, putative (RH10)	Os03g46610.1	AT5G60990.1		2.52303	-0.945937	-0.25048		0.26365	0.0458692	0.0320731	0.0617869	0.188259	0.223953		0.00220768	0.485576	0.993909
GRMZM2G125947	28.1	DNA.synthesis/chromatin structure	DEAD/DEAH box helicase, putative (RH18)	Os01g07080.1	AT5G05450.1		-1.11667	-0.180467	0.0411058		0.520694	1.1291	1.47072	1.66669	0.755844	0.734612		0.00152864	0.653275	1
GRMZM2G100043	28.1	DNA.synthesis/chromatin structure	DEAD/DEAH box helicase, putative (RH22)	Os09g21520.2	AT1G59990.1		-0.42683	-0.829348	-0.420018		1.57173	2.11285	1.48959	2.64683	0.553783	0.74093		0.269942	0.000222803	0.67994
GRMZM2G095865	28.1	DNA.synthesis/chromatin structure	DNA gyrase subunit A family protein	Os03g59750.1	AT3G10690.1		0.678602	2.47229	1.92858		12.047	7.52661	59.0533	10.6417	62.9963	16.5483		0.00185072	2.85492e-64	7.92496e-14
GRMZM5G863846	28.1	DNA.synthesis/chromatin structure	DNA ligase I, ATP-dependent family protein, expressed	Os04g51700.1	-		-0.22951	-0.966605	-1.57512		1.20657	1.41462	1.62977	3.18495	0.348142	1.03733		0.784944	6.30973e-06	0.00268185
GRMZM2G111014	28.1	DNA.synthesis/chromatin structure	DNA topoisomerase, ATP-hydrolyzing, putative / DNA topoisomerase II, putative / DNA gyrase, putative	Os01g16290.1	AT5G04130.1		1.00515	-2.07319	-1.05466		0.603709	0.300779	0.102911	0.433065	1.02669	2.13267		0.0376772	4.92949e-06	0.0204757
GRMZM2G004301	28.1	DNA.synthesis/chromatin structure	endonuclease/exonuclease/phosphatase family protein	Os07g07950.2	AT2G32010.1		-2.96004	-2.94352	-2.03204		0.0143316	0.111521	0.0222467	0.171141	0.121686	0.497674		0.0199143	0.000165398	0.00197995
GRMZM5G868120	28.1	DNA.synthesis/chromatin structure	endonuclease/exonuclease/phosphatase family protein	Os05g41000.1	AT5G04980.2		0.814116	1.46869	3.14699		0.633114	0.360088	1.51176	0.546217	0.0206002	0.00232558		0.113179	1.70215e-09	0.218759
GRMZM2G148811	28.1	DNA.synthesis/chromatin structure	FUNCTIONS IN: molecular_function unknown; INVOLVED IN: biological_process unknown; EXPRESSED IN: 24 plant structures; EXPRESSED DURING: 14 growth stages; CONTAINS InterPro DOMAIN/s: Endonuclease/exonuclease/phosphatase (InterPro:IPR005135); BEST Arabidopsis thaliana protein match is: endonuclease/exonuclease/phosphatase family protein (TAIR:AT1G73875.1); Has 964 Blast hits to 937 proteins in 164 …	Os06g15410.1	AT3G18500.2		2.46469	1.20173	1.7074		1.16747	0.211495	1.26128	0.548347	1.11528	0.341512		1.33047e-09	2.88757e-06	0.000478113
GRMZM2G701688	28.1	DNA.synthesis/chromatin structure	FUNCTIONS IN: molecular_function unknown; INVOLVED IN: biological_process unknown; LOCATED IN: plasma membrane; EXPRESSED IN: 22 plant structures; EXPRESSED DURING: 13 growth stages; CONTAINS InterPro DOMAIN/s: Prefoldin (InterPro:IPR009053), KIP1-like (InterPro:IPR011684); BEST Arabidopsis thaliana protein match is: kinase interacting family protein (TAIR:AT3G22790.1); Has 169162 Blast hits to 6…	Os12g41200.1	AT3G22790.1		2.01801	1.26375	-4.48812		0.33709	0.0832268	0.0612817	0.0255214	0.001	0.0224419		0.00384383	0.279297	0.509837
GRMZM2G106732	28.1	DNA.synthesis/chromatin structure	helicase conserved C-terminal domain containing protein, expressed	Os07g48360.1	AT1G31360.1		-0.171172	-2.48017	-1.85425		0.0573264	0.064548	0.0361421	0.201659	0.0717813	0.259535		1	0.000341064	0.0421156
GRMZM2G144705	28.1	DNA.synthesis/chromatin structure	HNH endonuclease domain-containing protein	Os07g07480.1	AT2G23840.1		1.03209	0.582869	0.508376		4.32361	2.11425	8.07867	5.3936	6.80046	4.78081		2.63194e-05	0.00107509	0.271668
GRMZM5G896294	28.1	DNA.synthesis/chromatin structure	inositol or phosphatidylinositol phosphatase/ inositol-polyphosphate 5-phosphatase	Os08g41270.1	AT2G43900.1		0.27287	1.90212	-0.0933209		0.675704	0.559261	0.719162	0.192412	0.193467	0.206395		0.731546	6.5808e-09	1
GRMZM2G159008	28.1	DNA.synthesis/chromatin structure	inositol polyphosphate 5-phosphatase, putative	Os05g45900.1	AT1G71710.1		-2.65407	0	4.68037		0.00373134	0.0234865	0.001	0.001	0.575429	0.0224419		0.371021	1	1.09926e-09
GRMZM2G128665	28.1	DNA.synthesis/chromatin structure	LOCATED IN: chloroplast; EXPRESSED IN: 22 plant structures; EXPRESSED DURING: 13 growth stages; CONTAINS InterPro DOMAIN/s: Pentatricopeptide repeat (InterPro:IPR002885), Smr protein/MutS2 C-terminal (InterPro:IPR002625); BEST Arabidopsis thaliana protein match is: pentatricopeptide (PPR) repeat-containing protein (TAIR:AT5G46580.1); Has 19821 Blast hits to 5782 proteins in 183 species: Archae - …	Os03g11670.1	AT4G16390.1		-0.480444	-1.06024	-0.614602		2.68713	3.74901	2.16887	4.52269	2.4331	3.72541		0.115482	1.02997e-07	0.188761
GRMZM2G132704	28.1	DNA.synthesis/chromatin structure	nucleolar protein gar2-related	Os08g39490.3	AT2G42320.2		1.14715	0.394773	1.54248		1.85203	0.836222	0.617895	0.469977	1.90545	0.654128		0.000192147	0.319337	0.000104835
GRMZM2G438524	28.1	DNA.synthesis/chromatin structure	pentatricopeptide (PPR) repeat-containing protein	Os03g63910.1	AT5G46580.1		0.0760763	-0.551337	-0.441449		5.97201	5.66525	4.44314	6.51117	2.04849	2.78178		0.984036	0.00483375	0.467108
GRMZM2G033199	28.1	DNA.synthesis/chromatin structure	POLD4A - Putative DNA polymerase delta complex subunit, expressed	Os09g34850.3	AT1G09815.1		-0.0380701	-0.241654	-1.24324		1.5356	1.57666	1.89087	2.23567	0.773622	1.8314		1	0.431544	0.00821392
GRMZM5G874373	28.1	DNA.synthesis/chromatin structure	protein expressed protein seq=cds; coord=9:116720373..116721795:-1; parent_gene=GRMZM5G874373	-	-		0.277385	-1.51557	-1.25164		0.380996	0.314354	0.10438	0.298436	0.0138362	0.0329457		0.787153	0.00306274	0.842047
GRMZM2G052296	28.1	DNA.synthesis/chromatin structure	tRNA-splicing endonuclease positive effector-related	-	-		-0.903179	-0.566788	1.01202		0.89158	1.66742	1.09541	1.62255	0.597917	0.296478		0.00374933	0.0337885	0.112312
GRMZM2G322506	28.1	DNA.synthesis/chromatin structure	tRNA-splicing endonuclease positive effector-related	Os04g49320.1	AT1G65810.1		3.48118	6.09301	2.07778		2.8067	0.251336	0.822443	0.0120483	0.0844315	0.02		9.03362e-26	5.12463e-35	0.19376
GRMZM2G040627	28.1	DNA.synthesis/chromatin structure	uracil DNA glycosylase family protein	Os04g57730.1	AT3G18630.1		0.106925	-1.88539	-1.1153		0.096293	0.0894144	0.0696474	0.257313	0.0430464	0.0932558		1	0.001197	0.350495
GRMZM2G124321	28.1	DNA.synthesis/chromatin structure	uvrB/uvrC motif-containing protein	Os08g07540.1	AT2G03390.1		-0.116807	-0.806788	-1.26263		4.55678	4.94106	5.76729	10.0888	2.25489	5.41023		0.936354	5.76456e-06	0.000971631
GRMZM2G069911	28.1.3	DNA.synthesis/chromatin structure.histone	HIS1-3 (HISTONE H1-3); DNA binding / nucleosomal DNA binding	Os06g04020.1	AT2G18050.1		0.545342	3.4887	2.50537		1.21666	0.833692	8.2672	0.736473	15.656	2.75733		0.1708	7.69015e-82	9.00787e-18
GRMZM2G080274	28.1.3	DNA.synthesis/chromatin structure.histone	HIS1-3 (HISTONE H1-3); DNA binding / nucleosomal DNA binding	Os04g18090.1	AT2G18050.1		1.24968	1.8969	0.880815		2.66852	1.12223	5.94658	1.59677	1.79013	0.972151		4.56202e-06	7.02848e-27	0.0619274
GRMZM2G401308	28.1.3	DNA.synthesis/chromatin structure.histone	histone H1, putative, expressed seq=cds; coord=7:11441042..11442532:-1; parent_gene=GRMZM2G401308	Os03g58470.1	-		1.5887	2.60629	1.62848		20.273	6.74021	15.6219	2.56543	2.26965	0.73407		3.9486e-15	7.20307e-61	5.98666e-05
GRMZM2G050833	28.1.3	DNA.synthesis/chromatin structure.histone	HTA11; DNA binding	Os03g53190.2	AT2G38810.3		-0.272443	-0.636742	-0.281152		1.88025	2.27106	1.3456	2.09216	2.11035	2.56442		0.570608	0.00894489	0.822116
GRMZM2G003306	28.1.3	DNA.synthesis/chromatin structure.histone	HTA12; DNA binding	Os03g17100.1	AT5G02560.1		-0.0339372	1.27518	1.47397		2.61264	2.67483	1.60576	0.663458	0.826767	0.297628		1	7.89663e-08	0.0045402
GRMZM2G047813	28.1.3	DNA.synthesis/chromatin structure.histone	HTA12; DNA binding	Os05g02300.1	AT5G02560.1		-0.759644	-0.090483	-0.679181		1.63102	2.76144	0.906772	0.965464	0.499018	0.799043		0.00603463	0.938676	0.326897
GRMZM2G130746	28.1.3	DNA.synthesis/chromatin structure.histone	HTA12; DNA binding	Os05g38640.1	AT5G02560.1		-0.130806	1.71856	0.435329		5.3863	5.89749	7.42666	2.25661	5.74132	4.24585		0.928929	4.63086e-24	0.426336
GRMZM2G305046	28.1.3	DNA.synthesis/chromatin structure.histone	HTA12; DNA binding	Os05g02300.1	AT5G02560.1		0.193052	3.75734	1.36871		4.37356	3.82579	4.4796	0.331258	0.660663	0.255833		0.602258	1.59178e-70	0.017345
GRMZM2G141432	28.1.3	DNA.synthesis/chromatin structure.histone	HTB2; DNA binding	Os01g05900.1	AT3G45980.1		0.525644	1.16251	0.523111		8.85859	6.15361	9.7846	4.37111	7.31921	5.09322		0.0270275	1.22325e-12	0.224123
GRMZM2G305027	28.1.3	DNA.synthesis/chromatin structure.histone	HTB2; DNA binding	Os08g38300.1	AT5G22880.1		0.186288	0.818619	0.414692		15.8184	13.9023	29.1587	16.5325	57.4644	43.1086		0.601979	9.42501e-08	0.301721
GRMZM2G112912	28.1.3	DNA.synthesis/chromatin structure.histone	HTB4; DNA binding	Os08g38300.1	AT3G45980.1		-0.468807	0.458222	1.61561		0.995447	1.37766	0.750582	0.546335	1.22672	0.400311		0.278227	0.201827	0.000639366
GRMZM2G057852	28.1.3	DNA.synthesis/chromatin structure.histone	HTB9; DNA binding	Os08g38300.1	AT3G45980.1		-0.518662	-1.88448	-1.53743		0.273714	0.39213	0.164651	0.607924	0.599688	1.74076		0.554411	8.45885e-07	0.000579435
GRMZM2G071959	28.1.3	DNA.synthesis/chromatin structure.histone	HTB9; DNA binding	Os08g38300.1	AT3G45980.1		-1.05147	-1.18441	-0.732556		1.68776	3.49813	1.33792	3.0407	1.08932	1.80999		3.33101e-05	4.5161e-08	0.134858
GRMZM2G004878	28.1.3	DNA.synthesis/chromatin structure.histone	linker histone H1 and H5 familyprotein expressed seq=cds; coord=4:81250432..81251801:-1; parent_gene=GRMZM2G004878	Os09g23730.1	AT1G14900.1		1.90006	2.30632	1.73014		0.667438	0.178829	1.59112	0.321685	0.863733	0.260349		7.21551e-05	5.94801e-20	0.00101902
GRMZM2G151826	28.1.3	DNA.synthesis/chromatin structure.histone	core histone H2A/H2B/H3/H4, putative, expressed	Os07g36130.1	AT4G27230.1		0.404985	0.232088	1.23217		7.33432	5.5392	4.2222	3.59479	2.90049	1.23467		0.112075	0.355939	0.00192976
GRMZM5G873455	28.1.3	DNA.synthesis/chromatin structure.histone	expressed protein	-	-		-0.61183	0.794369	-0.048064		4.75118	7.26073	7.54664	4.35136	6.63893	6.86384		0.0113878	4.70679e-06	1
GRMZM2G121221	28.1.3	DNA.synthesis/chromatin structure.histone	histone H1, putative	Os03g58470.1	AT2G30620.1		0.119594	0.611906	-0.11474		8.14207	7.49435	13.182	8.62539	3.70522	4.01194		0.787153	0.000245716	1
GRMZM2G051879	28.1.3	DNA.synthesis/chromatin structure.histone	histone H3	Os06g04030.1	AT4G40030.2		0.106627	-0.0479006	-1.02958		25.6929	23.8625	27.3539	28.2774	15.4602	31.561		0.843584	0.973732	0.00156829
GRMZM2G118355	28.1.3	DNA.synthesis/chromatin structure.histone	histone H3	Os06g04030.1	AT4G40030.2		-1.18981	0.342959	-0.529667		2.70875	6.17927	3.54463	2.79466	1.63087	2.35431		6.49121e-08	0.134563	0.411797
GRMZM2G130079	28.1.3	DNA.synthesis/chromatin structure.histone	histone H3	Os04g34240.1	AT5G65360.1		-1.19149	-0.0849879	0.0832805		0.542173	1.23826	0.194721	0.206536	0.142004	0.134039		0.000652488	1	1
GRMZM2G145758	28.1.3	DNA.synthesis/chromatin structure.histone	histone H3	Os06g04030.1	AT4G40030.2		-0.204892	-0.721354	-0.661772		3.80044	4.38039	3.77688	6.22705	3.36664	5.32611		0.727083	0.000156935	0.108003
GRMZM2G355773	28.1.3	DNA.synthesis/chromatin structure.histone	histone H3	Os04g34240.1	AT5G65360.1		-0.934793	0.212026	-1.49819		0.926935	1.77194	2.07014	1.7872	0.0538689	0.152173		0.00296918	0.494607	0.211078
GRMZM2G401581	28.1.3	DNA.synthesis/chromatin structure.histone	histone H3	Os04g34240.1	AT5G65360.1		-1.72403	-0.244266	-0.0794085		0.193385	0.638862	0.0361771	0.0428514	0.0632508	0.0668298		0.000232838	1	1
GRMZM2G418258	28.1.3	DNA.synthesis/chromatin structure.histone	histone H3	Os04g34240.1	AT5G65360.1		-1.26613	1.73672	0.368236		0.294252	0.70772	0.150012	0.0450113	0.154993	0.120078		0.00357782	0.0129231	0.970684
GRMZM2G475899	28.1.3	DNA.synthesis/chromatin structure.histone	histone H3	Os11g05730.1	AT5G65360.1		-1.55542	0.931475	-0.0957121		0.497669	1.46275	0.21749	0.114035	0.0503424	0.0537956		2.43625e-06	0.109679	1
GRMZM2G171387	28.1.3	DNA.synthesis/chromatin structure.histone	histone H3.2, putative	Os06g04030.1	AT4G40030.2		-1.0579	0.445031	0.559745		5.07531	10.5663	14.196	10.4279	7.36581	4.99713		2.41641e-07	0.0112774	0.138492
AC233865.1_FG001	28.1.3	DNA.synthesis/chromatin structure.histone	histone H4	-	-		-1.21906	0.483231	0.416717		0.418167	0.973474	0.214763	0.153636	0.285777	0.214084		0.00135908	0.475225	0.847978
GRMZM2G016232	28.1.3	DNA.synthesis/chromatin structure.histone	histone H4	Os10g39410.1	AT3G46320.1		-1.42284	0.710983	2.10735		0.159861	0.428607	0.269032	0.164353	1.7567	0.407682		0.0112784	0.171381	1.42057e-06
GRMZM2G072855	28.1.3	DNA.synthesis/chromatin structure.histone	histone H4	Os10g39410.1	AT3G46320.1		1.47447	2.64916	0.811056		0.236997	0.0852875	0.145718	0.0232292	1.82057	1.03766		0.0738455	0.000453192	0.12035
GRMZM2G073275	28.1.3	DNA.synthesis/chromatin structure.histone	histone H4	Os10g39410.1	AT3G46320.1		-1.42448	-0.717847	1.81819		0.831761	2.2326	0.159294	0.261995	4.11836	1.16787		3.24817e-07	0.204732	2.01685e-07
GRMZM2G181153	28.1.3	DNA.synthesis/chromatin structure.histone	histone H4	Os10g39410.1	AT3G46320.1		-1.382	-1.12714	-0.992297		0.348558	0.908447	0.116014	0.253403	0.0653398	0.129984		0.00049007	0.0385076	0.500674
GRMZM2G332838	28.1.3	DNA.synthesis/chromatin structure.histone	histone H4	Os10g39410.1	AT3G46320.1		-1.06831	-0.534143	-0.315074		2.3169	4.85848	1.48377	2.14862	1.88882	2.34984		4.95368e-06	0.0321887	0.765355
GRMZM2G096596	28.99	DNA.unspecified	ATCAP1 (ARABIDOPSIS THALIANA CYCLASE ASSOCIATED PROTEIN 1); actin binding	Os03g51250.1	AT4G34490.1		0.790327	0.953393	0.0234687		0.73019	0.422205	0.963784	0.497714	0.61829	0.608314		0.0799794	0.000922514	1
GRMZM2G150166	28.99	DNA.unspecified	ATCAP1 (ARABIDOPSIS THALIANA CYCLASE ASSOCIATED PROTEIN 1); actin binding	Os03g51250.1	AT4G34490.1		-0.76584	-1.61429	-2.26783		0.836449	1.42226	1.03087	3.15611	0.185369	0.892733		0.0249592	2.56542e-13	1.5924e-05
GRMZM2G012262	28.99	DNA.unspecified	ATWHY2 (A. THALIANA WHIRLY 2); DNA binding	Os02g06370.1	AT1G71260.1		-1.83531	-2.2542	-1.49264		0.408748	1.4586	0.033363	0.159165	0.0565271	0.15907		1.90374e-08	0.00262883	0.168376
GRMZM2G142984	28.99	DNA.unspecified	3-5 exonuclease domain-containing protein / K homology domain-containing protein / KH domain-containing protein	Os01g38620.2	AT2G25910.1		0.827371	0.762596	0.977858		4.89821	2.76041	7.83435	4.61784	6.3589	3.22862		0.000606959	1.04144e-05	0.00981007
GRMZM2G073059	28.99	DNA.unspecified	cyclase family protein	Os02g09420.1	AT1G44542.1		-0.90234	-2.84479	-1.14539		0.404294	0.755665	0.102904	0.739262	1.60443	3.54909		0.0540165	7.9093e-13	0.00345145
GRMZM2G128434	28.99	DNA.unspecified	DNA-binding protein, putative	Os09g04440.1	AT5G35970.1		-0.819451	-1.02766	-1.59589		1.1316	1.99698	3.85619	7.86169	0.85582	2.58698		0.00712366	1.7491e-08	0.000110064
GRMZM2G067522	28.99	DNA.unspecified	DNA-binding protein-related	Os01g13700.1	AT2G33845.1		0.72353	-0.345523	-0.403071		3.72138	2.25372	1.87635	2.38411	3.11411	4.11785		0.00436591	0.18976	0.531629
GRMZM2G073622	28.99	DNA.unspecified	DNA-binding protein-related	Os05g01050.2	AT1G10590.2		0.900717	0.957435	-0.165188		5.56736	2.98199	7.09815	3.65535	4.07579	4.57023		0.000112864	2.69019e-08	0.871737
GRMZM5G825437	28.99	DNA.unspecified	DNA-binding protein-related	Os05g15520.1	AT1G10590.2		0.707493	-0.380813	-0.0311624		4.97887	3.04898	1.7548	2.28488	3.52381	3.60076		0.00366361	0.148427	1
GRMZM2G079807	28.99	DNA.unspecified	exonuclease family protein	Os01g01770.1	AT5G40310.1		1.18053	5.35508	0		0.0217943	0.00961539	0.86373	0.0211027	0.001	0.001		1	7.83192e-34	1
GRMZM2G166524	28.99	DNA.unspecified	leucine-rich repeat family protein	Os01g02060.2	AT1G68780.1		2.21257	6.90498	-2.51701		0.351421	0.0758192	0.119841	0.001	0.013245	0.075814		0.00088655	2.26478e-07	0.121888
GRMZM2G018126	28.99	DNA.unspecified	LOCATED IN: integral to membrane, Golgi apparatus, plasma membrane, vacuole; EXPRESSED IN: 25 plant structures; EXPRESSED DURING: 13 growth stages; CONTAINS InterPro DOMAIN/s: Nonaspanin (TM9SF) (InterPro:IPR004240); BEST Arabidopsis thaliana protein match is: unknown protein (TAIR:AT5G35160.1); Has 983 Blast hits to 980 proteins in 161 species: Archae - 0; Bacteria - 0; Metazoa - 434; Fungi - 14…	Os02g49050.2	AT4G12650.1		-0.700489	-0.904003	-0.895591		0.624909	1.01551	0.557378	1.04299	0.508026	0.945116		0.080176	0.00245972	0.120632
GRMZM2G096548	28.99	DNA.unspecified	protein histone mRNA exonuclease 1, putative, expressed seq=cds; coord=3:45696252..45697496:-1; parent_gene=GRMZM2G096548	-	-		0.0640952	1.13281	0.22358		1.27678	1.2213	2.01684	0.919734	3.06244	2.62279		1	3.61985e-07	0.842047
GRMZM2G330229	28.99	DNA.unspecified	retrotransposon protein, putative, unclassified	Os03g08400.1	AT5G08020.1		1.73905	2.50358	4.57744		0.0320977	0.00961539	0.0853038	0.0150423	0.606598	0.025407		0.90593	0.00969339	1.71656e-10
GRMZM2G034372	28.99	DNA.unspecified	zinc finger protein-related	Os10g01550.1	AT1G64260.1		0.0740945	-0.120572	-1.34875		0.306645	0.291294	0.69678	0.757515	0.397607	1.01267		1	0.897325	0.00962646
GRMZM2G098346	5.3	fermentation.ADH	ADH1 (ALCOHOL DEHYDROGENASE 1); alcohol dehydrogenase	Os11g10510.1	AT1G77120.1		0.436765	-0.607411	-1.45791		0.987099	0.729259	0.467964	0.712954	0.842451	2.3143		0.371912	0.0926705	0.000299113
GRMZM2G024303	5.3	fermentation.ADH	oxidoreductase, zinc-binding dehydrogenase family protein	Os08g01760.1	AT5G63620.1		0.924245	2.51323	2.88694		0.449367	0.236797	0.386167	0.0676424	0.495426	0.0669767		0.0797524	4.49262e-08	5.00317e-05
GRMZM2G058675	5.1	fermentation.aldehyde dehydrogenase	ALDH2B7; 3-chloroallyl aldehyde dehydrogenase/ aldehyde dehydrogenase (NAD)	Os06g15990.1	AT1G23800.1		0.330948	1.41084	0.336656		18.2603	14.5172	29.7739	11.1977	32.4985	25.7348		0.191715	1.96541e-21	0.452619
GRMZM2G071021	5.12	fermentation.aldehyde dehydrogenase	ALDH2C4; 3-chloroallyl aldehyde dehydrogenase/ aldehyde dehydrogenase (NAD)/ coniferyl-aldehyde dehydrogenase	Os01g40860.1	AT3G24503.1		-1.91813	-2.80649	-1.26064		1.18353	4.47296	1.72903	12.096	1.4799	3.54587		3.2585e-16	1.5775e-48	0.00145417
GRMZM2G097706	5.13	fermentation.aldehyde dehydrogenase	ALDH2C4; 3-chloroallyl aldehyde dehydrogenase/ aldehyde dehydrogenase (NAD)/ coniferyl-aldehyde dehydrogenase	Os01g40870.1	AT3G24503.1		-2.93674	-2.41644	-2.79703		0.00248756	0.0190468	0.0626001	0.334192	0.0397351	0.276163		0.566472	7.42616e-06	0.0015022
GRMZM2G169458	5.18	fermentation.aldehyde dehydrogenase	ALDH3F1 (Aldehyde Dehydrogenase 3F1); 3-chloroallyl aldehyde dehydrogenase/ aldehyde dehydrogenase (NAD)	Os02g43194.1	AT4G36250.1		-0.488841	-1.04338	-0.536741		1.939	2.72104	4.89751	10.094	6.16025	8.93663		0.137469	3.55186e-09	0.194302
GRMZM2G130440	5.1	fermentation.LDH	ALDH7B4 (Aldehyde Dehydrogenase 7B4); 3-chloroallyl aldehyde dehydrogenase/ oxidoreductase	Os09g26880.1	AT1G54100.2		2.1463	0.51698	1.51559		1.81247	0.409422	0.648851	0.453439	1.0992	0.384449		5.78712e-11	0.1494	0.00460324
GRMZM2G135588	6.1	gluconeogenese/ glyoxylate cycle.citrate synthase	CSY2 (citrate synthase 2); citrate (SI)-synthase	Os02g13840.1	AT3G58750.1		1.19601	1.10259	1.15851		6.78224	2.96032	14.3565	6.68553	15.6444	7.00831		1.00676e-07	2.37036e-12	0.000186833
GRMZM2G024933	6.9	gluconeogenese/ glyoxylate cycle.isocitrate lyase	catalytic	Os04g42580.1	AT2G43180.3		-1.51814	-1.67803	-2.0629		3.6582	10.4779	4.85613	15.5392	2.4706	10.3228		3.44333e-14	2.22558e-22	1.12481e-09
GRMZM2G001696	6.4	gluconeogenese/ glyoxylate cycle.PEPCK	PCK1 (PHOSPHOENOLPYRUVATE CARBOXYKINASE 1); ATP binding / phosphoenolpyruvate carboxykinase (ATP)/ phosphoenolpyruvate carboxykinase/ purine nucleotide binding	Os03g15050.2	AT4G37870.1		3.14108	4.87926	3.2709		375.898	42.6099	851.196	28.9218	971.203	100.617		7.33774e-37	1.70744e-98	2.52086e-44
GRMZM5G870932	6.4	gluconeogenese/ glyoxylate cycle.PEPCK	PCK1 (PHOSPHOENOLPYRUVATE CARBOXYKINASE 1); ATP binding / phosphoenolpyruvate carboxykinase (ATP)/ phosphoenolpyruvate carboxykinase/ purine nucleotide binding	Os03g15050.2	AT4G37870.1		2.95271	4.36951	3.0647		11.1971	1.44627	9.01639	0.436192	25.0896	2.99867		2.03293e-36	1.70744e-98	1.66982e-26
GRMZM2G068455	6.3	gluconeogenesis.Malate DH	MDH (MALATE DEHYDROGENASE); L-malate dehydrogenase/ binding / catalytic/ malate dehydrogenase/ oxidoreductase/ oxidoreductase, acting on the CH-OH group of donors, NAD or NADP as acceptor	Os08g33720.1	AT3G47520.1		-0.676505	-1.78526	-0.566817		1.00113	1.60008	0.82354	2.83858	0.847884	1.25593		0.0533468	7.65985e-15	0.396092
GRMZM2G141289	6.3	gluconeogenesis.Malate DH	MDH (MALATE DEHYDROGENASE); L-malate dehydrogenase/ binding / catalytic/ malate dehydrogenase/ oxidoreductase/ oxidoreductase, acting on the CH-OH group of donors, NAD or NADP as acceptor	Os07g43700.2	AT3G47520.1		0.483505	0.659822	1.09892		2.73664	1.95735	4.77609	3.02306	11.2728	5.2629		0.120803	0.000541402	0.000471272
GRMZM2G161245	6.3	gluconeogenesis.Malate DH	MDH (MALATE DEHYDROGENASE); L-malate dehydrogenase/ binding / catalytic/ malate dehydrogenase/ oxidoreductase/ oxidoreductase, acting on the CH-OH group of donors, NAD or NADP as acceptor	Os08g33720.1	AT3G47520.1		0.290646	-1.54911	-1.83941		1.72399	1.40942	0.586295	1.71571	0.143563	0.51376		0.493274	2.03439e-09	0.00561848
GRMZM2G072744	6.3	gluconeogenesis.Malate DH	PMDH2 (peroxisomal NAD-malate dehydrogenase 2); malate dehydrogenase	Os03g56280.1	AT2G22780.1		1.3133	1.83309	0.964928		23.3772	9.40695	52.7083	14.7932	37.8249	19.3778		3.88359e-11	1.86613e-36	0.00144525
GRMZM2G154595	6.3	gluconeogenesis.Malate DH	malate dehydrogenase (NAD), mitochondrial	Os01g46070.1	AT3G15020.1		1.44056	1.71085	2.37482		20.7985	7.66269	10.8088	3.30186	23.2352	4.47977		8.20966e-13	2.64504e-26	1.9508e-17
GRMZM2G466833	6.3	gluconeogenesis.Malate DH	malate dehydrogenase (NAD), mitochondrial	Os01g46070.1	AT1G53240.1		1.29025	2.4569	0.093391		1.00705	0.411762	0.462584	0.084254	0.656252	0.615116		0.000757144	3.70221e-09	1
GRMZM2G057823	4.1.10	glycolysis.cytosolic branch.aldolase	fructose-bisphosphate aldolase, putative	Os05g33380.1	AT2G36460.1		2.15922	4.54682	0.886536		3.93	0.879837	3.62714	0.15518	1.47931	0.800174		2.03558e-16	1.40722e-79	0.100437
GRMZM2G066024	4.1.10	glycolysis.cytosolic branch.aldolase	fructose-bisphosphate aldolase, putative	Os05g33380.1	AT2G36460.1		1.03739	5.08718	-0.436682		2.1684	1.05646	2.30307	0.0677508	0.233376	0.315872		0.000333275	6.21788e-67	0.747669
GRMZM2G345493	4.1.10	glycolysis.cytosolic branch.aldolase	fructose-bisphosphate aldolase, putative	Os06g40640.3	AT4G26530.2		-2.11989	-1.87023	-2.28658		9.76982	42.4655	40.7837	149.101	21.1736	103.306		2.49366e-32	1.07768e-30	3.80325e-14
GRMZM2G048371	4.1.13	glycolysis.cytosolic branch.enolase	LOS2; copper ion binding / phosphopyruvate hydratase	Os10g08550.1	AT2G36530.1		2.05903	3.07139	0.555849		6.28674	1.50868	7.2685	0.864699	2.14725	1.46068		3.40708e-18	1.32593e-64	0.299291
GRMZM2G064302	4.1.13	glycolysis.cytosolic branch.enolase	LOS2; copper ion binding / phosphopyruvate hydratase	Os06g04510.1	AT2G36530.1		-2.14443	-1.95576	-2.01086		22.9705	101.557	25.0268	97.084	12.1601	49.008		3.90692e-32	9.37128e-34	1.61218e-11
GRMZM2G446253	4.1.13	glycolysis.cytosolic branch.enolase	LOS2; copper ion binding / phosphopyruvate hydratase	Os06g04510.1	AT2G36530.1		-1.80636	-2.44527	-2.06563		0.346288	1.21117	0.225885	1.23023	0.108106	0.452548		1.9733e-07	4.10541e-15	0.00295159
GRMZM2G046679	4.1.13	glycolysis.cytosolic branch.enolase	enolase, putative	Os03g15950.1	AT2G29560.1		1.1271	0.875461	0.959158		0.338093	0.15479	1.04721	0.570813	1.18734	0.610717		0.0887406	0.0018044	0.0774076
GRMZM5G824405	4.1.6	glycolysis.cytosolic branch.fructose-2,6-bisphosphatase (Fru2,6BisPase)	F2KP (FRUCTOSE-2,6-BISPHOSPHATASE); fructose-2,6-bisphosphate 2-phosphatase	Os05g07130.1	AT1G07110.1		1.89401	2.12288	1.80571		0.626859	0.168661	0.353781	0.0812239	0.366472	0.104826		0.000107411	3.79976e-06	0.0184056
GRMZM2G180625	4.1.8	glycolysis.cytosolic branch.glyceraldehyde 3-phosphate dehydrogenase (GAP-DH)	GAPC1 (GLYCERALDEHYDE-3-PHOSPHATE DEHYDROGENASE C SUBUNIT 1); glyceraldehyde-3-phosphate dehydrogenase (phosphorylating)/ glyceraldehyde-3-phosphate dehydrogenase	Os08g03290.1	AT3G04120.1		1.02756	0.676433	1.10685		65.2957	32.03	38.4606	24.0652	120.896	56.1328		2.36814e-07	1.26197e-05	4.5042e-05
GRMZM2G071630	4.1.8	glycolysis.cytosolic branch.glyceraldehyde 3-phosphate dehydrogenase (GAP-DH)	GAPC2 (GLYCERALDEHYDE-3-PHOSPHATE DEHYDROGENASE C2); NAD or NADH binding / binding / catalytic/ glyceraldehyde-3-phosphate dehydrogenase (phosphorylating)/ glyceraldehyde-3-phosphate dehydrogenase	Os04g40950.1	AT1G13440.1		3.0304	3.83112	3.07363		1.80657	0.221113	0.66392	0.0466482	1.6735	0.198779		2.4929e-17	3.47358e-20	3.40843e-12
GRMZM2G176307	4.1.8	glycolysis.cytosolic branch.glyceraldehyde 3-phosphate dehydrogenase (GAP-DH)	GAPC2 (GLYCERALDEHYDE-3-PHOSPHATE DEHYDROGENASE C2); NAD or NADH binding / binding / catalytic/ glyceraldehyde-3-phosphate dehydrogenase (phosphorylating)/ glyceraldehyde-3-phosphate dehydrogenase	Os04g40950.1	AT1G13440.1		1.14489	2.93763	2.44581		0.384839	0.174033	0.114878	0.0149942	0.429846	0.0788953		0.0426512	0.000915925	0.000436093
GRMZM2G023289	4.1.2	glycolysis.cytosolic branch.phosphoglucomutase (PGM)	phosphoglucomutase, cytoplasmic, putative / glucose phosphomutase, putative	Os03g50480.1	AT1G70730.1		1.0791	1.1156	1.49909		3.49261	1.65313	12.2811	5.66771	24.3405	8.61112		2.34191e-05	2.74959e-12	2.34298e-07
GRMZM2G109383	4.1.2	glycolysis.cytosolic branch.phosphoglucomutase (PGM)	phosphoglucomutase, cytoplasmic, putative / glucose phosphomutase, putative	Os03g50480.1	AT1G70730.1		-0.661668	-1.32797	-0.623524		8.03037	12.7033	9.89525	24.842	13.5205	20.8302		0.00230409	4.69086e-16	0.1115
GRMZM2G003385	4.1.12	glycolysis.cytosolic branch.phosphoglycerate mutase	2,3-biphosphoglycerate-independent phosphoglycerate mutase, putative / phosphoglyceromutase, putative	Os01g60190.2	AT3G08590.2		0.354698	0.600587	-0.74992		4.26849	3.3381	5.93355	3.91309	2.18926	3.68168		0.247038	0.00120597	0.10359
GRMZM2G334628	4.1.12	glycolysis.cytosolic branch.phosphoglycerate mutase	2,3-biphosphoglycerate-independent phosphoglycerate mutase, putative / phosphoglyceromutase, putative	Os01g60190.2	AT3G08590.2		-0.213953	-0.597336	0.251856		6.22958	7.22545	9.35914	14.1596	27.3721	22.9875		0.61599	0.000661941	0.567907
GRMZM5G833389	4.1.12	glycolysis.cytosolic branch.phosphoglycerate mutase	2,3-biphosphoglycerate-independent phosphoglycerate mutase, putative / phosphoglyceromutase, putative	Os01g60190.2	AT3G08590.2		-1.29472	-1.38642	-1.99275		1.86849	4.58396	2.32125	6.0684	1.96136	7.80608		2.32203e-08	4.48711e-13	8.99832e-09
GRMZM2G154509	4.1.12	glycolysis.cytosolic branch.phosphoglycerate mutase	FUNCTIONS IN: molecular_function unknown; INVOLVED IN: biological_process unknown; LOCATED IN: cellular_component unknown; EXPRESSED IN: 22 plant structures; EXPRESSED DURING: 13 growth stages; CONTAINS InterPro DOMAIN/s: Phosphoglycerate mutase (InterPro:IPR013078); BEST Arabidopsis thaliana protein match is: unknown protein (TAIR:AT1G58280.3); Has 257 Blast hits to 254 proteins in 64 species: A…	Os04g01230.1	AT5G64460.6		2.39167	2.82762	1.80847		6.63659	1.26468	8.20855	1.15629	11.9654	3.41605		2.70269e-23	8.05618e-59	3.0876e-09
GRMZM2G160184	4.1.12	glycolysis.cytosolic branch.phosphoglycerate mutase	FUNCTIONS IN: molecular_function unknown; INVOLVED IN: biological_process unknown; LOCATED IN: cellular_component unknown; EXPRESSED IN: 22 plant structures; EXPRESSED DURING: 13 growth stages; CONTAINS InterPro DOMAIN/s: Phosphoglycerate mutase (InterPro:IPR013078); BEST Arabidopsis thaliana protein match is: unknown protein (TAIR:AT1G58280.3); Has 257 Blast hits to 254 proteins in 64 species: A…	Os04g01230.1	AT5G64460.6		0.816109	1.07882	0.9568		1.95677	1.11139	3.80169	1.79978	2.75374	1.41872		0.00797939	1.51083e-08	0.0285673
GRMZM2G450163	4.1.5	glycolysis.cytosolic branch.pyrophosphate-fructose-6-P phosphotransferase	pyrophosphate--fructose-6-phosphate 1-phosphotransferase alpha subunit, putative / pyrophosphate-dependent 6-phosphofructose-1-kinase, putative	Os08g25720.1	AT1G76550.1		1.94334	2.3424	1.42713		0.609559	0.158494	0.0306124	0.00603622	0.104125	0.0387209		7.75866e-05	0.18886	0.461912
GRMZM2G143862	4.1.5	glycolysis.cytosolic branch.pyrophosphate-fructose-6-P phosphotransferase	pyrophosphate--fructose-6-phosphate 1-phosphotransferase beta subunit, putative / pyrophosphate-dependent 6-phosphofructose-1-kinase, putative	Os06g13810.1	AT1G12000.1		1.59743	2.048	-0.581199		4.05546	1.34018	3.31393	0.801374	0.791481	1.18413		1.90441e-10	1.90414e-24	0.351329
GRMZM2G003883	4.1.14	glycolysis.cytosolic branch.pyruvate kinase (PK)	pyruvate kinase, putative	Os01g16960.1	AT5G56350.1		0.669236	0.777164	0.10058		9.12415	5.73763	12.9581	7.56121	8.6573	8.0743		0.0030229	1.67988e-06	1
GRMZM2G004534	4.1.14	glycolysis.cytosolic branch.pyruvate kinase (PK)	pyruvate kinase, putative	Os11g05110.2	AT3G52990.1		0.664803	1.73243	0.502433		7.3186	4.61639	15.9913	4.81249	14.585	10.2958		0.00421491	3.45777e-29	0.263924
GRMZM2G119175	4.1.14	glycolysis.cytosolic branch.pyruvate kinase (PK)	pyruvate kinase, putative	Os11g05110.2	AT3G52990.1		1.57918	2.98785	0.322005		1.02428	0.342799	1.46882	0.185156	1.19047	0.952326		6.16979e-05	1.53357e-27	0.82816
GRMZM2G124593	4.1.14	glycolysis.cytosolic branch.pyruvate kinase (PK)	pyruvate kinase, putative	Os11g10980.1	AT2G36580.1		0.389428	0.809856	0.786487		9.9898	7.62654	37.1149	21.1718	29.1419	16.8951		0.122932	1.04562e-07	0.0140884
GRMZM2G150098	4.1.14	glycolysis.cytosolic branch.pyruvate kinase (PK)	pyruvate kinase, putative	Os04g58110.1	AT5G08570.1		0.234932	1.50091	1.41744		0.235821	0.200383	0.348615	0.123176	0.558344	0.209031		0.960121	0.000767322	0.0381699
GRMZM2G002807	4.1.7	glycolysis.cytosolic branch.triosephosphate isomerase (TPI)	TIM (TRIOSEPHOSPHATE ISOMERASE); catalytic/ triose-phosphate isomerase	Os09g36450.1	AT2G21170.1		-0.673289	-1.37684	-1.27268		3.92198	6.2544	2.24635	5.83376	1.37212	3.31517		0.00508825	9.58138e-13	0.00152884
GRMZM5G852968	4.1.7	glycolysis.cytosolic branch.triosephosphate isomerase (TPI)	TIM (TRIOSEPHOSPHATE ISOMERASE); catalytic/ triose-phosphate isomerase	-	-		-1.97825	-1.96352	-1.96441		17.116	67.4396	26.8883	104.868	15.3864	60.046		2.54174e-28	6.71022e-34	7.76647e-11
GRMZM2G018177	4.1.7	glycolysis.cytosolic branch.triosephosphate isomerase (TPI)	TIM (TRIOSEPHOSPHATE ISOMERASE); triose-phosphate isomerase	Os01g05490.1	AT3G55440.1		1.71796	1.86219	1.54061		15.7911	4.80015	8.65118	2.37958	8.83034	3.03534		1.20412e-16	5.16099e-29	1.40438e-06
GRMZM2G026182	4.1.7	glycolysis.cytosolic branch.triosephosphate isomerase (TPI)	TIM (TRIOSEPHOSPHATE ISOMERASE); triose-phosphate isomerase	Os01g62420.4	AT3G55440.1		2.07346	2.95173	2.89718		0.24566	0.0583663	0.133848	0.0173002	0.159605	0.0214244		0.0078079	0.000364484	0.0140633
GRMZM2G030784	4.1.7	glycolysis.cytosolic branch.triosephosphate isomerase (TPI)	TIM (TRIOSEPHOSPHATE ISOMERASE); triose-phosphate isomerase	Os01g05490.1	AT3G55440.1		2.77331	4.46953	3.24158		17.5403	2.5656	12.7705	0.576426	13.2185	1.39755		3.32737e-36	1.70744e-98	1.34371e-26
GRMZM2G370275	4.1.7	glycolysis.cytosolic branch.triosephosphate isomerase (TPI)	TIM (TRIOSEPHOSPHATE ISOMERASE); triose-phosphate isomerase	Os01g05490.1	AT3G55440.1		2.25863	3.47822	3.53817		0.216649	0.0452732	0.117672	0.0105591	0.144357	0.0124264		0.00555002	6.76978e-05	0.00649924
GRMZM2G435244	4.1.7	glycolysis.cytosolic branch.triosephosphate isomerase (TPI)	TIM (TRIOSEPHOSPHATE ISOMERASE); triose-phosphate isomerase	Os01g05490.1	AT3G55440.1		2.30494	3.5514	3.57165		0.223716	0.0452732	0.12881	0.0109868	0.147747	0.0124264		0.00301839	2.22691e-05	0.00508974
GRMZM2G305211	4.1.7	glycolysis.cytosolic branch.triosephosphate isomerase (TPI)	TIM (TRIOSEPHOSPHATE ISOMERASE); catalytic/ triose-phosphate isomerase	Os11g34450.1	AT3G02520.1		1.732	2.06203	2.56894		0.295034	0.0888153	0.174247	0.0417286	0.211787	0.035692		0.0199985	0.00106824	0.00708108
GRMZM2G080375	4.2.4	glycolysis.plastid branch.phosphofructokinase (PFK)	PFK4 (PHOSPHOFRUCTOKINASE 4); 6-phosphofructokinase	Os01g09570.1	AT4G26270.1		-0.217245	0.919191	0.976051		0.953135	1.10803	2.24204	1.1856	4.31048	2.19132		0.83915	2.32282e-05	0.0116579
GRMZM2G009591	4.2.4	glycolysis.plastid branch.phosphofructokinase (PFK)	PFK5 (PHOSPHOFRUCTOKINASE 5); 6-phosphofructokinase	Os10g26570.1	AT2G22480.1		0.0161418	0.647686	0.114269		0.354984	0.351034	1.87455	1.19653	1.12295	1.03744		1	0.00637747	1
GRMZM2G139360	4.2.4	glycolysis.plastid branch.phosphofructokinase (PFK)	PFK5 (PHOSPHOFRUCTOKINASE 5); 6-phosphofructokinase	Os08g34050.1	AT2G22480.1		1.36966	0.265045	1.01541		0.887966	0.343627	0.58229	0.484566	0.171591	0.0848837		0.000805849	0.575208	0.524396
GRMZM2G067908	4.2.2	glycolysis.plastid branch.phosphoglucomutase (PGM)	phosphoglucomutase, putative / glucose phosphomutase, putative	Os06g28194.1	AT1G70820.1		3.02001	4.85346	3.63735		5.30311	0.653759	10.0891	0.348992	5.55773	0.446628		1.52329e-29	1.70744e-98	7.8572e-25
GRMZM2G033526	4.2.14	glycolysis.plastid branch.pyruvate kinase (PK)	PKp3 (plastidial pyruvate kinase 3); pyruvate kinase	Os10g42100.1	AT5G52920.1		-0.130955	-0.574449	-0.499714		3.52676	3.86187	3.39358	5.05341	2.17088	3.06948		0.930556	0.00486983	0.317755
GRMZM2G066290	4.2.14	glycolysis.plastid branch.pyruvate kinase (PK)	PKP-ALPHA; pyruvate kinase	Os07g08340.1	AT3G22960.1		0.501499	3.29748	1.69942		0.633303	0.447348	1.50744	0.153321	0.38066	0.117209		0.324471	1.02624e-31	0.0165686
GRMZM2G177947	4.2.14	glycolysis.plastid branch.pyruvate kinase (PK)	PKP-ALPHA; pyruvate kinase	Os03g46910.1	AT3G22960.1		1.89976	1.23493	3.09063		0.899922	0.241169	0.105875	0.0449825	0.0921203	0.010814		6.08442e-06	0.142877	0.0614823
GRMZM2G144730	4.2.14	glycolysis.plastid branch.pyruvate kinase (PK)	PKP-BETA1 (PLASTIDIC PYRUVATE KINASE BETA SUBUNIT 1); pyruvate kinase	Os10g42100.1	AT5G52920.1		-0.832882	-1.08377	-0.383214		1.12652	2.00659	1.07125	2.27058	1.2376	1.61413		0.00578483	3.06571e-06	0.615423
GRMZM2G152686	4.2.14	glycolysis.plastid branch.pyruvate kinase (PK)	PKP-BETA1 (PLASTIDIC PYRUVATE KINASE BETA SUBUNIT 1); pyruvate kinase	Os01g47080.1	AT5G52920.1		-0.785044	-1.64105	-1.7728		0.748919	1.2905	0.125257	0.390667	0.0452913	0.154767		0.0294365	0.000369225	0.166486
GRMZM2G076075	4.3.3	glycolysis.unclear/dually targeted.glucose-6-phosphate isomerase	PGI1 (PHOSPHOGLUCOSE ISOMERASE 1); glucose-6-phosphate isomerase	Os09g29070.1	AT4G24620.1		0.508504	0.751707	1.98332		0.551173	0.387448	0.670687	0.398321	0.463677	0.117267		0.35766	0.0260902	0.00419748
GRMZM2G004932	4.3.4	glycolysis.unclear/dually targeted.phosphofructokinase (PFK)	PFK3 (PHOSPHOFRUCTOKINASE 3); 6-phosphofructokinase	Os05g44922.1	AT4G26270.1		2.39019	1.55503	1.08888		0.565208	0.107817	3.90222	1.32801	3.93115	1.84814		5.99057e-06	2.78157e-16	0.00511559
GRMZM2G132069	4.3.4	glycolysis.unclear/dually targeted.phosphofructokinase (PFK)	PFK3 (PHOSPHOFRUCTOKINASE 3); 6-phosphofructokinase	Os01g09570.1	AT4G26270.1		-1.31525	-1.3031	-0.483475		3.77391	9.39118	3.29492	8.1305	1.75125	2.44843		1.87843e-10	9.62532e-13	0.474006
GRMZM5G879882	4.3.4	glycolysis.unclear/dually targeted.phosphofructokinase (PFK)	PFK3 (PHOSPHOFRUCTOKINASE 3); 6-phosphofructokinase	Os01g53680.1	AT4G26270.1		1.45321	3.01978	0.751508		0.178254	0.0650999	0.390478	0.0481452	0.151128	0.0897674		0.120223	2.92776e-10	0.573094
GRMZM2G025854	4.3.2	glycolysis.unclear/dually targeted.phosphoglucomutase (PGM)	PGM (PHOSPHOGLUCOMUTASE); phosphoglucomutase	Os10g11140.1	AT5G51820.1		1.17869	2.36293	3.21215		8.5435	3.77412	16.5626	3.2197	7.23279	0.780465		5.69496e-08	8.35355e-52	4.79509e-22
GRMZM2G051697	4.3.12	glycolysis.unclear/dually targeted.phosphoglycerate mutase	phosphoglycerate/bisphosphoglycerate mutase family protein	Os11g05260.1	AT5G22620.1		1.49605	3.46858	2.85995		2.79788	0.99191	11.5565	1.04395	10.2554	1.41262		3.1509e-08	2.08294e-90	4.96752e-20
GRMZM2G032003	4.3.1	glycolysis.unclear/dually targeted.UGPase	UTP--glucose-1-phosphate uridylyltransferase, putative / UDP-glucose pyrophosphorylase, putative / UGPase, putative	Os09g38030.1	AT5G17310.2		0.104007	-0.466861	0.0211187		23.0539	21.4504	32.787	45.3149	28.7351	28.3175		0.881852	0.00674788	1
GRMZM2G098370	4.3.1	glycolysis.unclear/dually targeted.UGPase	UTP--glucose-1-phosphate uridylyltransferase, putative / UDP-glucose pyrophosphorylase, putative / UGPase, putative	Os02g02560.1	AT5G17310.2		0.323698	1.11018	2.29915		0.023934	0.0191237	0.0160589	0.00743908	0.375636	0.0763229		1	0.897325	0.00417631
GRMZM2G159134	17.1.3	hormone metabolism.abscisic acid.induced-regulated-responsive-activated	AREB3 (ABA-RESPONSIVE ELEMENT BINDING PROTEIN 3); DNA binding / transcription activator/ transcription factor	-	-		1.00248	0.978024	-0.642875		0.357167	0.178277	0.498326	0.252987	0.237609	0.371012		0.126136	0.00875493	0.546578
GRMZM2G130548	17.1.3	hormone metabolism.abscisic acid.induced-regulated-responsive-activated	ATHVA22A	Os02g51290.1	AT1G74520.1		-2.46837	-1.72799	-0.68971		0.024635	0.136334	0.0653578	0.216509	0.187928	0.30312		0.0334783	0.00692766	0.583351
GRMZM2G092925	17.1.3	hormone metabolism.abscisic acid.induced-regulated-responsive-activated	ATHVA22E	Os08g36440.1	AT5G50720.1		1.63808	6.05987	-2.0931		0.813933	0.261504	0.0667118	0.001	0.00662252	0.0282558		0.000114118	0.000134641	0.813144
GRMZM2G154735	17.1.3	hormone metabolism.abscisic acid.induced-regulated-responsive-activated	ATHVA22E	Os11g30500.1	AT5G50720.1		3.0853	4.10973	2.41764		0.244825	0.0288462	2.08007	0.120483	0.364687	0.0682558		0.000629911	9.96512e-51	0.000964677
GRMZM2G009326	17.1.3	hormone metabolism.abscisic acid.induced-regulated-responsive-activated	FIP1 (FH INTERACTING PROTEIN 1)	Os03g08860.1	AT2G22475.1		-0.993879	-1.33007	-1.37756		1.54618	3.07927	2.75564	6.92807	2.96081	7.69302		0.000153966	1.32568e-12	6.95249e-05
GRMZM2G100456	17.1.3	hormone metabolism.abscisic acid.induced-regulated-responsive-activated	FIP1 (FH INTERACTING PROTEIN 1)	-	-		2.76006	2.68644	1.62756		0.782429	0.115501	2.64171	0.410381	0.389651	0.126105		1.2849e-08	1.09119e-33	0.0347247
GRMZM2G046782	17.1.3	hormone metabolism.abscisic acid.induced-regulated-responsive-activated	GRAM domain-containing protein / ABA-responsive protein-related	Os04g44500.1	AT5G08350.1		-0.0286754	4.4808	-3.26895		0.361965	0.369232	0.0893143	0.00400005	0.0013245	0.0127674		1	0.000128967	0.993909
GRMZM2G046952	17.1.3	hormone metabolism.abscisic acid.induced-regulated-responsive-activated	GRAM domain-containing protein / ABA-responsive protein-related	Os04g44510.1	AT5G08350.1		2.01271	5.41496	3.18203		6.28491	1.55745	25.0863	0.587992	9.11045	1.00381		1.80103e-17	1.70744e-98	2.87029e-24
GRMZM2G111922	17.1.3	hormone metabolism.abscisic acid.induced-regulated-responsive-activated	GRAM domain-containing protein / ABA-responsive protein-related	Os02g42440.1	AT5G23370.1		0.718614	-1.17054	-1.25494		0.85984	0.522509	0.527807	1.18807	0.677629	1.61721		0.0999679	3.55114e-05	0.00642198
GRMZM2G113167	17.1.3	hormone metabolism.abscisic acid.induced-regulated-responsive-activated	GRAM domain-containing protein / ABA-responsive protein-related	Os10g34730.1	AT5G23370.1		3.30565	5.91611	1.0377		0.363927	0.0368057	0.30982	0.00513078	0.0134022	0.00652824		1.12301e-05	1.60311e-14	1
GRMZM2G178509	17.1.3	hormone metabolism.abscisic acid.induced-regulated-responsive-activated	GRAM domain-containing protein / ABA-responsive protein-related	-	-		1.89197	4.54466	0.116754		0.366515	0.0987538	0.349947	0.0149942	0.0333483	0.0307558		0.00187748	6.56998e-14	1
GRMZM2G033413	17.1.2	hormone metabolism.abscisic acid.signal transduction	ABF3 (ABSCISIC ACID RESPONSIVE ELEMENTS-BINDING FACTOR 3); DNA binding / protein binding / transcription activator/ transcription factor	Os06g10880.2	AT4G34000.2		0.300985	3.73539	1.70475		0.126906	0.10301	0.341197	0.0256178	0.1736	0.0532558		0.92366	2.08914e-11	0.151816
GRMZM2G002075	17.1.2	hormone metabolism.abscisic acid.signal transduction	ABF4 (ABRE BINDING FACTOR 4); DNA binding / protein binding / transcription activator/ transcription factor	Os09g28310.1	AT3G19290.1		-1.26279	-1.45725	-1.74143		0.118328	0.28394	0.128136	0.351842	0.166977	0.558314		0.0753328	0.00222384	0.00670736
GRMZM2G102255	17.1.2	hormone metabolism.abscisic acid.signal transduction	ABI2 (ABA INSENSITIVE 2); protein serine/threonine phosphatase	Os05g51510.1	AT1G17550.1		1.19799	1.71966	-0.615425		0.38441	0.167558	0.366685	0.111333	0.0366596	0.0561628		0.0603121	8.86223e-05	0.986416
GRMZM2G008356	17.1.2	hormone metabolism.abscisic acid.signal transduction	HSI2 (HIGH-LEVEL EXPRESSION OF SUGAR-INDUCIBLE GENE 2); transcription factor/ transcription repressor	Os07g37610.1	AT4G32010.1		1.35185	1.81151	1.67894		0.767038	0.300517	0.401381	0.114351	0.210731	0.065814		0.00156661	1.69384e-05	0.13819
GRMZM2G141473	17.1.1	hormone metabolism.abscisic acid.synthesis-degradation	AAO1 (ARABIDOPSIS ALDEHYDE OXIDASE 1); aldehyde oxidase/ indole-3-acetaldehyde oxidase	Os03g57690.1	AT5G20960.2		2.31913	5.05125	2.57635		4.82257	0.966385	6.09697	0.183881	10.5075	1.76174		1.16554e-19	1.70744e-98	5.08038e-17
GRMZM2G124175	17.1.1	hormone metabolism.abscisic acid.synthesis-degradation	AAO2 (ALDEHYDE OXIDASE 2); aldehyde oxidase	Os03g57690.1	AT3G43600.1		2.51299	4.87808	3.11231		0.846653	0.148327	1.51852	0.0516382	0.536121	0.0619961		3.71363e-08	1.55524e-48	2.29655e-06
GRMZM5G872934	17.1.1	hormone metabolism.abscisic acid.synthesis-degradation	AAO3 (Abscisic ALDEHYDE OXIDASE 3); abscisic aldehyde oxidase/ aldehyde oxidase/ indole-3-acetaldehyde oxidase	Os07g18120.1	AT2G27150.2		-0.250799	2.22443	2.73198		0.624781	0.743406	1.25102	0.267696	1.28779	0.193837		0.787153	2.90498e-16	8.09091e-09
GRMZM2G102347	17.1.1	hormone metabolism.abscisic acid.synthesis-degradation	HVA22G (HVA22-LIKE PROTEIN G)	Os03g14610.1	AT5G42560.1		-1.66288	-1.3997	-1.26997		0.407741	1.2911	0.368331	0.971826	0.220587	0.531962		6.46444e-07	5.25509e-06	0.0710597
GRMZM2G061078	17.1.1	hormone metabolism.abscisic acid.synthesis-degradation	abscisic acid-responsive HVA22 family protein	Os02g02920.1	AT5G42560.1		-0.504071	-1.06683	-0.856045		0.419517	0.594963	0.286941	0.601092	0.368481	0.666977		0.438463	0.00377856	0.244188
GRMZM2G057243	17.1.1.1.10	hormone metabolism.abscisic acid.synthesis-degradation.synthesis.9-cis-epoxycarotenoid dioxygenase	CCD1 (CAROTENOID CLEAVAGE DIOXYGENASE 1); 9-cis-epoxycarotenoid dioxygenase	Os12g44310.2	AT3G63520.1		-0.335309	-0.478761	-0.295071		8.87035	11.1913	30.2277	42.1238	29.2891	35.9361		0.242984	0.00518422	0.545115
GRMZM2G014392	17.1.1.1.10	hormone metabolism.abscisic acid.synthesis-degradation.synthesis.9-cis-epoxycarotenoid dioxygenase	NCED3 (NINE-CIS-EPOXYCAROTENOID DIOXYGENASE 3); 9-cis-epoxycarotenoid dioxygenase	Os03g44380.1	AT1G78390.1		-1.01072	0.0671227	-2.47614		0.0212005	0.0427173	0.105733	0.100926	0.0916489	0.509942		0.794244	1	0.000190184
GRMZM2G110192	17.1.1.1.10	hormone metabolism.abscisic acid.synthesis-degradation.synthesis.9-cis-epoxycarotenoid dioxygenase	NCED4 (NINE-CIS-EPOXYCAROTENOID DIOXYGENASE 4)	Os02g47510.1	AT4G19170.1		-1.67907	0.16067	-0.775605		0.256484	0.821317	1.04519	0.935041	6.53894	11.1941		4.50625e-05	0.730619	0.0249395
GRMZM2G150363	17.1.1.1.10	hormone metabolism.abscisic acid.synthesis-degradation.synthesis.9-cis-epoxycarotenoid dioxygenase	NCED4 (NINE-CIS-EPOXYCAROTENOID DIOXYGENASE 4)	Os02g47510.1	AT4G19170.1		-0.422847	0.137479	-1.31248		0.0489731	0.0656519	0.0529588	0.0481452	1.31697	3.27093		1	1	0.000444894
GRMZM5G876638	17.1.1.1.11	hormone metabolism.abscisic acid.synthesis-degradation.synthesis.short chain alcohol dehydrogenmase (ABA2)	ABA2 (ABA DEFICIENT 2); alcohol dehydrogenase/ oxidoreductase/ xanthoxin dehydrogenase	-	-		-3.08744	-2.29157	0		0.0785269	0.66747	0.0306409	0.150014	0.001	0.001		1.16226e-09	0.00299223	1
GRMZM2G127139	17.1.1.1.1	hormone metabolism.abscisic acid.synthesis-degradation.synthesis.zeaxanthin epoxidase	ABA1 (ABA DEFICIENT 1); zeaxanthin epoxidase	Os04g37619.1	AT5G67030.1		-0.193443	0.441341	-0.469892		9.75367	11.1532	32.2446	23.7465	12.5408	17.3691		0.680196	0.00832223	0.278546
GRMZM2G136344	17.1.1.1.1	hormone metabolism.abscisic acid.synthesis-degradation.synthesis.zeaxanthin epoxidase	ABA1 (ABA DEFICIENT 1); zeaxanthin epoxidase	-	-		-1.19139	-0.51413	-0.530626		9.97653	22.7837	31.1562	44.4951	12.5778	18.1694		3.23782e-10	0.00239095	0.180183
GRMZM2G003762	17.2.3	hormone metabolism.auxin.induced-regulated-responsive-activated	AILP1	Os11g05050.1	AT5G19140.1		1.18086	1.48097	1.12392		59.1177	26.0762	452.006	161.93	386.941	177.546		2.32009e-09	1.30125e-19	2.62831e-05
GRMZM2G119219	17.2.3	hormone metabolism.auxin.induced-regulated-responsive-activated	AILP1	Os11g05050.1	AT5G19140.1		0.195091	0.689561	1.73374		2.42942	2.12214	0.242291	0.150231	1.35627	0.407791		0.681211	0.225705	0.000259721
GRMZM2G154578	17.2.3	hormone metabolism.auxin.induced-regulated-responsive-activated	AIR12; extracellular matrix structural constituent	Os08g41290.1	AT3G07390.1		-1.27326	-1.58189	-1.60085		0.199327	0.481786	0.354023	1.05981	0.0885734	0.268663		0.0177557	1.5202e-07	0.0863666
GRMZM2G470242	17.2.3	hormone metabolism.auxin.induced-regulated-responsive-activated	axi 1 likeprotein putative	Os01g63230.1	AT2G37980.1		3.13669	5.21249	2.77868		0.146235	0.016627	0.516054	0.013918	0.130755	0.0190543		0.0122515	2.92996e-21	0.0395186
GRMZM2G470258	17.2.3	hormone metabolism.auxin.induced-regulated-responsive-activated	axi 1 likeprotein putative	Os01g63230.1	AT2G37980.1		2.69214	5.70065	3.02835		0.176981	0.027385	0.646617	0.0124331	0.169057	0.020721		0.01087	1.13575e-27	0.0093387
GRMZM2G123790	17.2.3	hormone metabolism.auxin.induced-regulated-responsive-activated	COV1 (CONTINUOUS VASCULAR RING)	Os02g16880.1	AT2G20120.1		-1.2983	-1.84415	0.218592		0.126058	0.310026	0.0663814	0.238336	0.030037	0.025814		0.0617791	0.00197297	1
GRMZM2G115357	17.2.3	hormone metabolism.auxin.induced-regulated-responsive-activated	IAA24 (Indoleacetic acid-induced 24)	Os07g08460.1	AT1G04240.1		-1.80785	-1.57527	-1.13434		0.327549	1.14682	0.434359	1.29436	0.20706	0.454535		4.62725e-07	2.46988e-08	0.161098
GRMZM2G001421	17.2.3	hormone metabolism.auxin.induced-regulated-responsive-activated	JAR1 (JASMONATE RESISTANT 1); ATP binding / adenylyltransferase/ catalytic/ jasmonate-amino synthetase	Os01g12160.1	AT2G46370.2		-2.00393	-2.53132	-1.67447		0.13916	0.558157	0.116991	0.676327	0.171467	0.547326		6.76785e-05	1.05402e-10	0.0173006
GRMZM2G091276	17.2.3	hormone metabolism.auxin.induced-regulated-responsive-activated	JAR1 (JASMONATE RESISTANT 1); ATP binding / adenylyltransferase/ catalytic/ jasmonate-amino synthetase	Os05g50890.2	AT2G46370.2		0.690806	1.35072	-0.147427		1.29078	0.799646	5.61883	2.20312	1.37434	1.52221		0.0525054	2.23257e-14	1
GRMZM2G162413	17.2.3	hormone metabolism.auxin.induced-regulated-responsive-activated	JAR1 (JASMONATE RESISTANT 1); ATP binding / adenylyltransferase/ catalytic/ jasmonate-amino synthetase	Os05g50890.2	AT2G46370.2		1.2528	-0.270166	-1.20898		1.41255	0.592755	1.05652	1.27411	0.488506	1.1293		0.00021364	0.448527	0.0346196
GRMZM2G154332	17.2.3	hormone metabolism.auxin.induced-regulated-responsive-activated	OsSAUR12 - Auxin-responsive SAUR gene family member, expressed seq=cds; coord=5:210475561..210476355:-1; parent_gene=GRMZM2G154332	Os02g52990.1	AT2G46690.1		1.44592	1.78396	1.61595		4.88223	1.79206	2.5051	0.727443	3.93657	1.2843		1.13109e-09	5.96454e-17	6.0485e-06
GRMZM2G354209	17.2.3	hormone metabolism.auxin.induced-regulated-responsive-activated	OsSAUR21 - Auxin-responsive SAUR gene family member, expressed seq=cds; coord=10:142510855..142511765:-1; parent_gene=GRMZM2G354209	Os04g52670.1	AT1G79130.1		-1.96372	-1.80679	0		0.20183	0.787271	0.0111732	0.0390908	0.001	0.001		3.65714e-06	0.219569	1
GRMZM2G460861	17.2.3	hormone metabolism.auxin.induced-regulated-responsive-activated	OsSAUR33 - Auxin-responsive SAUR gene family member, expressed seq=cds; coord=1:209180557..209181568:1; parent_gene=GRMZM2G460861	Os08g35110.1	AT5G20820.1		-1.86957	-2.16375	-1.729		0.870665	3.18162	0.239469	1.07301	0.0895162	0.296744		1.69221e-13	9.65416e-12	0.0964125
GRMZM2G400156	17.2.3	hormone metabolism.auxin.induced-regulated-responsive-activated	OsSAUR33 - Auxin-responsive SAUR gene family member, expressed seq=cds; coord=1:209233839..209234643:-1; parent_gene=GRMZM2G400156	Os08g35110.1	AT5G20820.1		-3.09895	0.974288	-3.77561		0.0143316	0.122792	0.244942	0.124673	0.013245	0.181395		0.0124419	0.0742931	0.00167222
GRMZM2G042712	17.2.3	hormone metabolism.auxin.induced-regulated-responsive-activated	OsSAUR41 - Auxin-responsive SAUR gene family member, expressed seq=cds; coord=2:197006660..197008154:-1; parent_gene=GRMZM2G042712	Os09g37369.1	AT1G29510.1		-1.34808	-0.269903	-0.0515994		0.244825	0.623257	0.167071	0.201442	0.168515	0.174651		0.00318738	0.786354	1
GRMZM2G012636	17.2.3	hormone metabolism.auxin.induced-regulated-responsive-activated	OsSAUR52 - Auxin-responsive SAUR gene family member, expressed seq=cds; coord=7:147383997..147384822:-1; parent_gene=GRMZM2G012636	Os09g37500.1	AT1G29500.1		-0.658762	-1.12293	-1.02125		0.231489	0.365457	0.31005	0.675252	0.357543	0.725698		0.365672	0.00163647	0.0991968
GRMZM2G471304	17.2.3	hormone metabolism.auxin.induced-regulated-responsive-activated	OsSAUR6 - Auxin-responsive SAUR gene family member, expressed seq=cds; coord=4:236378470..236379262:-1; parent_gene=GRMZM2G471304	Os02g07110.1	AT1G56150.1		-3.02101	-0.108184	-6.31773		0.0280694	0.22785	0.0166886	0.0179882	0.001	0.0797674		0.000958353	1	0.0187673
GRMZM2G050080	17.2.3	hormone metabolism.auxin.induced-regulated-responsive-activated	OsSAUR6 - Auxin-responsive SAUR gene family member, expressed seq=cds; coord=5:83743980..83745342:-1; parent_gene=GRMZM2G050080	Os02g07110.1	AT1G56150.1		-2.03985	-1.81142	-0.645845		0.21913	0.901072	0.150696	0.528922	0.0978	0.153023		1.53579e-07	7.24604e-06	0.631999
GRMZM2G024315	17.2.3	hormone metabolism.auxin.induced-regulated-responsive-activated	aldo/keto reductase family protein	Os01g43090.1	AT1G60690.1		0.922618	1.17088	0.580361		2.91067	1.53553	6.02309	2.67517	3.2109	2.14744		0.000577481	2.53936e-11	0.228892
GRMZM2G089854	17.2.3	hormone metabolism.auxin.induced-regulated-responsive-activated	auxin-independent growth promoter protein, putative, expressed	Os09g29940.1	AT5G15740.1		0.891404	1.48282	0.96839		1.11286	0.59993	1.17638	0.420897	0.296229	0.151395		0.0145585	2.52033e-08	0.334726
GRMZM2G104511	17.2.3	hormone metabolism.auxin.induced-regulated-responsive-activated	auxin-independent growth promoter protein, putative, expressed	Os06g17390.1	AT5G15740.1		1.69281	0.586034	0.889878		0.434231	0.134318	0.0147242	0.00980885	0.127341	0.0687209		0.00371755	1	0.732906
GRMZM2G423851	17.2.3	hormone metabolism.auxin.induced-regulated-responsive-activated	auxin-independent growth promoter protein, putative, expressed	Os03g21090.1	AT1G14020.1		3.37931	-0.530381	0.34585		0.388735	0.0373577	0.231217	0.33395	0.119553	0.0940698		6.495e-06	0.34102	0.937248
GRMZM2G144716	17.2.3	hormone metabolism.auxin.induced-regulated-responsive-activated	auxin-induced-related / indole-3-acetic acid induced-related	Os01g52720.1	AT1G17350.1		1.16748	1.11471	1.16495		2.65067	1.18008	1.93925	0.895517	1.65249	0.736977		2.26035e-05	7.80068e-07	0.00937169
GRMZM2G414727	17.2.3	hormone metabolism.auxin.induced-regulated-responsive-activated	auxin-responsive family protein	Os10g36703.1	AT2G46690.1		3.9357	5.26638	1.71515		0.138694	0.00906344	0.348493	0.00905433	0.270681	0.0824419		0.00547402	1.95299e-15	0.0514793
GRMZM2G442000	17.2.3	hormone metabolism.auxin.induced-regulated-responsive-activated	auxin-responsive family protein	Os04g56680.1	AT1G19840.1		0.345632	0.474479	-1.80945		0.102103	0.0803509	0.0585738	0.0421571	0.146167	0.512326		0.867452	0.775085	0.00457164
GRMZM2G447151	17.2.3	hormone metabolism.auxin.induced-regulated-responsive-activated	auxin-responsive family protein	Os03g45800.1	AT1G56150.1		3.8997	0	4.82928		0.0149254	0.001	0.001	0.001	1.22971	0.0432558		0.984036	1	2.35965e-17
GRMZM2G077401	17.2.3	hormone metabolism.auxin.induced-regulated-responsive-activated	auxin-responsive protein -related	Os01g48850.1	AT3G61750.1		1.2742	-1.19563	-2.09592		2.20435	0.911399	0.0669395	0.153321	0.0473005	0.202209		9.92768e-06	0.105234	0.0659546
GRMZM2G066219	17.2.3	hormone metabolism.auxin.induced-regulated-responsive-activated	auxin-responsive protein, putative	Os09g32470.1	AT5G47530.1		2.64566	4.00097	5.27428		1.05545	0.168661	0.144967	0.00905433	0.999012	0.025814		3.9973e-10	4.14488e-06	8.91902e-16
GRMZM2G105419	17.2.3	hormone metabolism.auxin.induced-regulated-responsive-activated	auxin-responsive protein, putative	Os09g37500.1	AT1G29450.1		-0.629161	0.480458	1.91279		0.137635	0.212875	0.356475	0.255503	1.07444	0.285349		0.527779	0.340969	4.20469e-05
GRMZM2G386209	17.2.3	hormone metabolism.auxin.induced-regulated-responsive-activated	auxin-responsive protein, putative	Os08g41280.1	AT4G12980.1		1.69298	3.69044	1.51113		1.48052	0.457907	1.41661	0.109727	0.0722528	0.0253488		4.92858e-07	5.85766e-35	0.445973
GRMZM2G059138	17.2.3	hormone metabolism.auxin.induced-regulated-responsive-activated	auxin-responsive protein-related	Os08g35110.1	AT5G20820.1		-1.7765	-1.24154	-3.53811		0.442498	1.51598	0.618788	1.46313	0.0381973	0.443721		2.69441e-08	2.77649e-06	9.74517e-06
GRMZM2G391596	17.2.3	hormone metabolism.auxin.induced-regulated-responsive-activated	auxin-responsive protein-related	Os02g42990.1	AT2G45210.1		-2.02136	-1.76237	-0.818852		0.268144	1.08857	0.391583	1.32846	1.93324	3.41023		5.23918e-08	6.00688e-10	0.0508512
GRMZM2G432060	17.2.3	hormone metabolism.auxin.induced-regulated-responsive-activated	auxin-responsive protein-related	Os02g42990.1	AT2G45210.1		-1.13068	2.13931	2.05799		0.0212005	0.0464211	0.0264865	0.00601212	0.322472	0.0774419		0.794244	0.241464	0.00769167
GRMZM2G021243	17.2.3	hormone metabolism.auxin.induced-regulated-responsive-activated	growth regulator related protein, putative, expressed	Os01g07410.1	AT1G14020.1		0.882014	1.95287	0.0445463		0.511275	0.277423	0.855493	0.220976	0.237692	0.230465		0.122244	2.41723e-10	1
GRMZM2G087513	17.2.3	hormone metabolism.auxin.induced-regulated-responsive-activated	growth regulator related protein, putative, expressed	Os12g08820.2	AT5G64600.1		-1.37163	-1.08674	-1.08426		5.49536	14.2199	17.3241	36.7951	11.1305	23.5999		1.61484e-12	1.21642e-11	0.000658789
GRMZM2G126290	17.2.3	hormone metabolism.auxin.induced-regulated-responsive-activated	growth regulator related protein, putative, expressed	Os09g27080.1	AT5G35570.1		0.212478	1.24545	0.308851		0.289938	0.250232	0.306323	0.1292	0.206117	0.166395		0.939115	0.00806759	0.944198
GRMZM2G139657	17.2.3	hormone metabolism.auxin.induced-regulated-responsive-activated	growth regulator related protein, putative, expressed	Os02g06400.1	AT3G26370.1		-0.263667	-1.48347	-0.100863		0.619862	0.744161	0.167242	0.467641	0.173538	0.186105		0.836136	0.000373076	1
GRMZM2G150319	17.2.3	hormone metabolism.auxin.induced-regulated-responsive-activated	growth regulator related protein, putative, expressed	Os09g32320.1	AT3G21190.1		-0.754283	-2.01816	-4.94551		0.576618	0.972635	0.0880034	0.356474	0.001	0.030814		0.0950269	4.89139e-05	0.210324
GRMZM2G408703	17.2.3	hormone metabolism.auxin.induced-regulated-responsive-activated	growth regulator related protein, putative, expressed	Os06g35410.1	AT1G62330.1		-2.00125	-1.60278	0.980417		0.053154	0.2128	0.329529	1.00088	0.385966	0.19562		0.0150369	2.11454e-07	0.221877
GRMZM5G854490	17.2.3	hormone metabolism.auxin.induced-regulated-responsive-activated	growth regulator related protein, putative, expressed	Os01g63230.1	AT2G37980.1		2.27653	5.14564	2.76421		0.090501	0.0186788	0.240173	0.00678472	0.0734673	0.010814		0.117595	4.85025e-11	0.125096
GRMZM5G857641	17.2.3	hormone metabolism.auxin.induced-regulated-responsive-activated	growth regulator related protein, putative, expressed	Os01g63230.1	AT2G37980.1		1.78612	5.32479	2.90118		0.30989	0.089853	1.08559	0.0270859	1.23583	0.16543		0.0167958	2.90333e-40	1.26346e-09
GRMZM2G065244	17.2.3	hormone metabolism.auxin.induced-regulated-responsive-activated	INVOLVED IN: multicellular organismal development; LOCATED IN: membrane; EXPRESSED IN: 11 plant structures; EXPRESSED DURING: 6 growth stages; CONTAINS InterPro DOMAIN/s: Uncharacterised conserved protein UCP037471 (InterPro:IPR017214), Protein of unknown function DUF568, DOMON-like (InterPro:IPR007613), DOMON related (InterPro:IPR005018), Cytochrome b561/ferric reductase transmembrane (InterPro:…	Os08g41280.1	AT5G47530.1		-0.644396	-1.04056	0.0624324		2.09593	3.27612	6.52212	13.4161	6.85461	6.5643		0.0221795	1.22649e-09	1
GRMZM2G126002	17.2.3	hormone metabolism.auxin.induced-regulated-responsive-activated	L-galactose dehydrogenase (L-GalDH)	Os12g29760.1	AT4G33670.1		1.21424	1.5703	1.05074		1.33581	0.575732	1.53487	0.51685	5.21739	2.51855		0.000452779	1.2631e-10	0.00554332
GRMZM2G112530	17.2.3	hormone metabolism.auxin.induced-regulated-responsive-activated	membrane protein, putative	Os04g41810.1	AT3G07570.1		-1.04246	-1.86306	-2.86668		2.07961	4.28344	0.395709	1.43951	0.0381973	0.278605		1.33969e-05	2.3628e-11	0.00173966
GRMZM2G079957	17.2.3	hormone metabolism.auxin.induced-regulated-responsive-activated	OsIAA31 - Auxin-responsive Aux/IAA gene family member, expressed	Os12g40900.1	AT1G04240.1		-0.968221	1.00141	4.18548		0.151838	0.29706	0.0180782	0.00903023	2.84564	0.156395		0.179193	0.663946	1.97105e-23
GRMZM2G465383	17.2.3	hormone metabolism.auxin.induced-regulated-responsive-activated	OsSAUR6 - Auxin-responsive SAUR gene family member, expressed	Os02g07110.1	-		1.8884	4.61234	3.1625		0.896953	0.242273	0.515579	0.0210786	0.297766	0.0332558		4.62822e-06	1.52782e-19	0.000398527
GRMZM2G133023	17.2.3	hormone metabolism.auxin.induced-regulated-responsive-activated	unknown protein	Os03g58170.1	AT3G22850.1		0.137544	0.980835	2.27541		0.100915	0.0917383	0.225446	0.11423	2.00748	0.414651		1	0.0825915	4.91267e-08
GRMZM2G142802	17.2.3	hormone metabolism.auxin.induced-regulated-responsive-activated	unknown protein	Os03g58170.2	AT4G27450.1		1.37533	2.19898	0.435895		4.42664	1.70631	9.03909	1.96864	3.27019	2.41744		1.52093e-08	1.80335e-39	0.294424
GRMZM2G116204	17.2.2	hormone metabolism.auxin.signal transduction	ABP1 (ENDOPLASMIC RETICULUM AUXIN BINDING PROTEIN 1); auxin binding	Os12g34450.1	AT4G02980.1		0.815923	2.66758	-0.157133		2.81631	1.59979	0.878727	0.138303	0.874333	0.974942		0.002088	1.59181e-16	0.99568
GRMZM5G848945	17.2.2	hormone metabolism.auxin.signal transduction	AFB2 (AUXIN SIGNALING F-BOX 2); auxin binding / ubiquitin-protein ligase	Os04g32460.2	AT1G12820.1		0.319541	0.752198	-0.382814		4.18054	3.34997	4.89021	2.90331	3.09001	4.02901		0.295982	5.68424e-05	0.537909
GRMZM2G461586	17.2.2	hormone metabolism.auxin.signal transduction	BIG (BIG); binding / ubiquitin-protein ligase/ zinc ion binding	Os09g07294.1	AT3G02260.1		0.770085	0.357942	0.224158		5.07559	2.97624	5.49418	4.28698	5.2711	4.51256		0.00127489	0.0861734	0.842047
GRMZM2G074267	17.2.2	hormone metabolism.auxin.signal transduction	PIN1 (PIN-FORMED 1); transporter	Os02g50960.1	AT1G73590.1		-1.86302	-4.46458	0.496316		0.89051	3.2394	0.0404388	0.892836	0.0305085	0.0216279		2.22179e-13	1.83548e-24	1
GRMZM2G126260	17.2.2	hormone metabolism.auxin.signal transduction	PIN4 (PIN-FORMED 4); auxin:hydrogen symporter/ transporter	-	-		-2.49972	-6.84764	0		0.157648	0.891616	0.0027933	0.321709	0.001	0.001		1.75546e-09	9.17517e-14	1
GRMZM2G427529	17.2.2	hormone metabolism.auxin.signal transduction	F-box family protein (FBX14)	Os02g52230.1	AT4G24390.2		1.71335	2.2952	0.206304		0.528785	0.161254	0.221612	0.0451511	0.213037	0.184651		0.00111026	7.96436e-05	1
GRMZM2G025806	17.2.2	hormone metabolism.auxin.signal transduction	FUNCTIONS IN: molecular_function unknown; INVOLVED IN: biological_process unknown; LOCATED IN: cellular_component unknown; EXPRESSED IN: 24 plant structures; EXPRESSED DURING: 15 growth stages; CONTAINS InterPro DOMAIN/s: Defective in cullin neddylation (InterPro:IPR014764), Ubiquitin-associated/translation elongation factor EF1B, N-terminal (InterPro:IPR000449), Protein of unknown function DUF29…	Os06g12690.1	AT3G12760.1		-0.669963	-0.429737	-1.84636		0.294689	0.468859	0.24554	0.330739	0.258626	0.93		0.264631	0.453787	0.000477294
GRMZM2G175272	17.2.2	hormone metabolism.auxin.signal transduction	FUNCTIONS IN: molecular_function unknown; INVOLVED IN: biological_process unknown; LOCATED IN: cellular_component unknown; EXPRESSED IN: 24 plant structures; EXPRESSED DURING: 15 growth stages; CONTAINS InterPro DOMAIN/s: Defective in cullin neddylation (InterPro:IPR014764), Ubiquitin-associated/translation elongation factor EF1B, N-terminal (InterPro:IPR000449), Protein of unknown function DUF29…	Os06g12690.1	AT3G12760.1		0.821153	1.27626	-0.0643592		2.76006	1.56217	4.51937	1.86588	1.95355	2.04267		0.00268946	4.08831e-12	1
GRMZM2G067067	17.2.2	hormone metabolism.auxin.signal transduction	INVOLVED IN: biological_process unknown; EXPRESSED IN: 23 plant structures; EXPRESSED DURING: 13 growth stages; CONTAINS InterPro DOMAIN/s: Defective in cullin neddylation (InterPro:IPR014764), Protein of unknown function DUF298 (InterPro:IPR005176); BEST Arabidopsis thaliana protein match is: unknown protein (TAIR:AT3G12760.1).	Os08g34070.1	AT1G15860.1		-0.00415005	0.993563	-0.94484		0.584897	0.586582	1.17293	0.589087	0.332018	0.639128		1	0.000179835	0.200938
GRMZM2G090779	17.2.1	hormone metabolism.auxin.synthesis-degradation	IAR3 (IAA-ALANINE RESISTANT 3); IAA-Ala conjugate hydrolase/ metallopeptidase	Os01g37960.1	AT1G51760.1		-0.100284	1.04398	0.446905		0.813805	0.872386	0.582532	0.282521	0.361859	0.265465		1	0.00279189	0.761656
GRMZM2G091540	17.2.1	hormone metabolism.auxin.synthesis-degradation	IAR3 (IAA-ALANINE RESISTANT 3); IAA-Ala conjugate hydrolase/ metallopeptidase	Os01g51060.1	AT1G51760.1		-3.2976	-5.42523	-2.04081		0.0286632	0.281838	0.0027933	0.120026	0.0947244	0.389767		3.47943e-05	1.64072e-05	0.00326259
GRMZM2G476538	17.2.1	hormone metabolism.auxin.synthesis-degradation	ILL6; IAA-amino acid conjugate hydrolase/ metallopeptidase	Os06g47620.1	AT1G44350.1		-0.140947	0.766344	0.113346		2.98428	3.29055	7.8742	4.62928	6.04576	5.58895		0.926392	9.11417e-06	1
GRMZM2G003789	17.2.1	hormone metabolism.auxin.synthesis-degradation	ILR1 (IAA-LEUCINE RESISTANT 1); IAA-Leu conjugate hydrolase/ IAA-Phe conjugate hydrolase/ metallopeptidase	Os07g14590.1	AT3G02875.1		2.90318	3.46817	-2.62315		0.347265	0.0464211	0.100203	0.00905433	0.0454855	0.280233		8.89102e-05	0.000357801	0.00318964
GRMZM2G016958	17.2.1	hormone metabolism.auxin.synthesis-degradation	ILR1 (IAA-LEUCINE RESISTANT 1); IAA-Leu conjugate hydrolase/ IAA-Phe conjugate hydrolase/ metallopeptidase	Os07g14590.1	AT3G02875.1		0.156845	0.93747	2.89566		1.5027	1.3479	1.39202	0.72684	1.72734	0.232112		0.830159	0.000183303	4.6373e-11
GRMZM2G102514	17.3.2.2	hormone metabolism.brassinosteroid.signal transduction.BZR	BZR1 (BRASSINAZOLE-RESISTANT 1); DNA binding / transcription regulator/ transcription repressor	Os07g39220.1	AT1G75080.2		-1.52912	-0.119045	-5.12928		0.253475	0.731554	0.0111163	0.0120724	0.001	0.035		0.000424759	1	0.151816
GRMZM5G812774	17.3.2.2	hormone metabolism.brassinosteroid.signal transduction.BZR	brassinosteroid signalling positive regulator-related	Os06g35900.1	AT1G78700.1		-1.16297	-0.487511	-1.20431		0.344849	0.772179	0.172672	0.24209	0.0819508	0.188837		0.0061181	0.483062	0.302619
GRMZM2G035517	17.3.2.99	hormone metabolism.brassinosteroid.signal transduction.other	BRS1 (BRI1 SUPPRESSOR 1); serine-type carboxypeptidase	Os03g26930.1	AT3G63470.1		1.49272	2.2337	-0.209123		0.261275	0.0928422	0.367605	0.0781576	0.0417443	0.0482558		0.04768	1.00543e-06	1
GRMZM2G394968	17.3.1.1.1	hormone metabolism.brassinosteroid.synthesis-degradation.BRs.DET2	3-oxo-5-alpha-steroid 4-dehydrogenase family protein / steroid 5-alpha-reductase family protein	Os07g06800.1	AT5G16010.1		-1.01737	-1.17873	-0.748479		1.64567	3.33121	5.7172	12.9425	7.1864	12.0733		8.46124e-05	7.57779e-12	0.0522968
GRMZM2G065635	17.3.1.1.2	hormone metabolism.brassinosteroid.synthesis-degradation.BRs.DWF4	DWF4 (DWARF 4); steroid 22-alpha hydroxylase	Os03g12660.1	AT3G50660.1		-0.761448	-1.52194	-1.37179		0.44856	0.760395	0.38445	1.10405	0.274037	0.709186		0.122916	2.81178e-07	0.0203196
GRMZM2G143235	17.3.1.1.99	hormone metabolism.brassinosteroid.synthesis-degradation.BRs.other	CYP90D1; oxidoreductase, acting on paired donors, with incorporation or reduction of molecular oxygen, NADH or NADPH as one donor, and incorporation of one atom of oxygen / oxygen binding	Os01g10040.1	AT3G13730.1		0.601204	-0.825979	-0.671626		0.868675	0.572633	0.819052	1.45196	0.246447	0.392558		0.181767	0.00198603	0.458348
GRMZM2G068465	17.3.1.2.3	hormone metabolism.brassinosteroid.synthesis-degradation.sterols.CYP51	CYP51G1 (CYTOCHROME P450 51G1); oxygen binding / sterol 14-demethylase	Os11g32240.1	AT1G11680.1		1.21755	1.50087	1.17182		0.482949	0.207675	0.403989	0.142746	0.435004	0.193081		0.0255995	0.000358341	0.148235
GRMZM2G057000	17.3.1.2.8	hormone metabolism.brassinosteroid.synthesis-degradation.sterols.DWF1	DWF1 (DWARF 1); calmodulin binding / catalytic	Os10g25780.1	AT3G19820.2		2.05422	3.67487	-1.01152		0.387885	0.0933941	0.306523	0.0240003	0.0916489	0.184767		0.000883426	2.98859e-10	0.353737
GRMZM2G027886	17.3.1.2.7	hormone metabolism.brassinosteroid.synthesis-degradation.sterols.DWF5	DWF5 (DWARF 5); sterol delta7 reductase	Os02g26650.2	AT1G50430.1		0.486203	-0.898766	-0.0589178		1.35404	0.966651	0.696559	1.29871	0.951835	0.991512		0.20149	0.00109016	1
GRMZM2G167085	17.3.1.2.6	hormone metabolism.brassinosteroid.synthesis-degradation.sterols.DWF7	STE1 (STEROL 1); C-5 sterol desaturase	Os01g04260.1	AT3G02580.1		1.7147	0.475923	-1.46692		1.1121	0.338819	0.336936	0.242259	0.1357	0.375116		3.94424e-06	0.37786	0.057496
GRMZM5G850019	17.3.1.2.6	hormone metabolism.brassinosteroid.synthesis-degradation.sterols.DWF7	STE1 (STEROL 1); C-5 sterol desaturase	Os01g04260.1	AT3G02580.1		0.407904	0.0835435	-2.61506		4.23368	3.191	3.80444	3.59039	0.701579	4.29823		0.140885	0.869102	5.86032e-12
GRMZM2G003853	17.3.1.2.5	hormone metabolism.brassinosteroid.synthesis-degradation.sterols.HYD1	HYD1 (HYDRA1); C-8 sterol isomerase	Os01g01369.1	AT1G20050.1		-2.62596	-1.54054	-1.90952		0.129578	0.799878	0.345799	1.00594	0.23852	0.896079		2.89019e-09	5.43467e-07	0.000197213
GRMZM2G091456	17.3.1.2.99	hormone metabolism.brassinosteroid.synthesis-degradation.sterols.other	XF1; squalene monooxygenase	Os03g12910.1	AT1G58440.1		-1.46457	-3.02088	-0.938855		0.957505	2.64253	0.569749	4.62445	1.34846	2.585		2.03623e-08	9.75465e-40	0.0337357
GRMZM2G122810	17.3.1.2.1	hormone metabolism.brassinosteroid.synthesis-degradation.sterols.SMT1	SMT1 (STEROL METHYLTRANSFERASE 1); sterol 24-C-methyltransferase	Os07g10600.1	AT5G13710.2		0.953423	3.60582	-0.23838		0.94258	0.486753	0.880404	0.0723141	0.261702	0.308721		0.0168987	4.18908e-24	0.893526
GRMZM2G126682	17.3.1.2.2	hormone metabolism.brassinosteroid.synthesis-degradation.sterols.SMT2	SMT2 (STEROL METHYLTRANSFERASE 2); S-adenosylmethionine-dependent methyltransferase	Os03g04340.1	AT1G20330.1		-1.24261	-0.107975	-3.30169		0.605828	1.43355	0.7957	0.857537	0.050376	0.496744		0.000123495	0.897325	2.02974e-05
GRMZM2G158252	17.4.2	hormone metabolism.cytokinin.signal transduction	AHK2 (ARABIDOPSIS HISTIDINE KINASE 2); cytokinin receptor/ osmosensor/ protein histidine kinase	Os10g21810.1	AT5G35750.1		0.358374	1.16017	2.26014		0.406373	0.316988	0.819336	0.366619	0.777046	0.162209		0.7073	0.000119831	3.2325e-05
GRMZM2G423456	17.4.2	hormone metabolism.cytokinin.signal transduction	AHK3 (ARABIDOPSIS HISTIDINE KINASE 3); cytokinin receptor/ osmosensor/ protein histidine kinase	Os01g69920.2	AT1G27320.1		0.637374	1.31982	-0.708627		0.814823	0.523835	1.53498	0.61489	0.27589	0.450872		0.154501	4.17233e-08	0.433968
GRMZM2G016439	17.4.2	hormone metabolism.cytokinin.signal transduction	AHP1 (HISTIDINE-CONTAINING PHOSPHOTRANSMITTER 1); histidine phosphotransfer kinase	Os08g44350.1	AT3G21510.1		1.73927	1.7889	0.283825		0.68783	0.206019	1.26227	0.365291	1.00996	0.829593		0.000131535	7.66448e-12	0.899029
GRMZM2G039246	17.4.2	hormone metabolism.cytokinin.signal transduction	AHP4 (HPT PHOSPHOTRANSMITTER 4); histidine phosphotransfer kinase/ transferase, transferring phosphorus-containing groups	Os01g54050.1	AT3G16360.1		5.84113	5.89567	2.15446		0.0573264	0.001	2.68521	0.045103	0.28524	0.0640698		0.0554453	3.67069e-82	0.0246361
GRMZM2G124890	17.4.2	hormone metabolism.cytokinin.signal transduction	AHP4 (HPT PHOSPHOTRANSMITTER 4); histidine phosphotransfer kinase/ transferase, transferring phosphorus-containing groups	Os05g09410.1	AT3G16360.1		1.95543	6.53363	3.88628		0.219468	0.0565884	6.70618	0.0723864	0.751397	0.050814		0.0233101	1.70744e-98	2.51345e-09
GRMZM2G173710	17.4.2	hormone metabolism.cytokinin.signal transduction	AHP4 (HPT PHOSPHOTRANSMITTER 4); histidine phosphotransfer kinase/ transferase, transferring phosphorus-containing groups	Os05g44570.1	AT3G16360.1		0.349606	1.402	2.30195		1.91772	1.50503	3.97355	1.50361	0.251532	0.0510077		0.380207	1.06471e-13	0.0156425
GRMZM2G129954	17.4.2	hormone metabolism.cytokinin.signal transduction	OsRR10 - Rice type-A response regulator, expressed seq=cds; coord=10:1723548..1725108:-1; parent_gene=GRMZM2G129954	Os11g04720.2	AT3G57040.1		1.53527	4.53148	1.86798		13.0425	4.49985	4.73015	0.204533	1.76314	0.483023		2.32565e-13	7.92112e-91	8.72787e-06
GRMZM2G151223	17.4.2	hormone metabolism.cytokinin.signal transduction	WOL (WOODEN LEG); cytokinin receptor/ osmosensor/ phosphoprotein phosphatase/ protein histidine kinase	Os02g50480.1	AT2G01830.2		-1.20766	-1.31957	-2.32068		0.300525	0.694099	0.431678	1.07743	0.0549893	0.274709		0.00684209	8.02988e-06	0.00670736
GRMZM2G155767	17.4.2	hormone metabolism.cytokinin.signal transduction	WOL (WOODEN LEG); cytokinin receptor/ osmosensor/ phosphoprotein phosphatase/ protein histidine kinase	Os03g50860.1	AT2G01830.3		1.18842	1.4148	1.19912		0.46042	0.202025	1.09037	0.408957	2.3231	1.0118		0.0419247	1.73186e-07	0.00384177
GRMZM5G833140	17.4.2	hormone metabolism.cytokinin.signal transduction	WOL (WOODEN LEG); cytokinin receptor/ osmosensor/ phosphoprotein phosphatase/ protein histidine kinase	Os03g50860.1	AT2G01830.3		0.769626	1.09982	1.11511		4.66958	2.73903	6.95014	3.24275	5.04062	2.32703		0.00157101	1.40317e-10	0.00341903
GRMZM2G404443	17.4.1	hormone metabolism.cytokinin.synthesis-degradation	CKX6 (CYTOKININ OXIDASE/DEHYDROGENASE 6); cytokinin dehydrogenase	Os10g34230.1	AT3G63440.1		2.694	5.01986	1.78546		0.417695	0.064548	0.195054	0.00601212	0.198019	0.0574419		4.80263e-05	5.2968e-09	0.103195
GRMZM2G348452	17.4.1	hormone metabolism.cytokinin.synthesis-degradation	CKX7 (CYTOKININ OXIDASE 7); cytokinin dehydrogenase/ oxidoreductase	Os08g35860.1	AT5G21482.1		-1.23943	-0.865271	-1.73655		0.0985399	0.232657	4.62828	8.43125	12.3533	41.1657		0.141344	1.84003e-06	3.21688e-09
GRMZM5G800112	17.5.3	hormone metabolism.ethylene.induced-regulated-responsive-activated	MBF1A (MULTIPROTEIN BRIDGING FACTOR 1A); DNA binding / transcription coactivator	Os08g27850.1	AT2G42680.1		1.21394	1.11983	0.972557		26.2918	11.3341	28.483	13.1064	16.755	8.53837		1.09782e-09	7.99751e-14	0.00281405
GRMZM2G101480	17.5.3	hormone metabolism.ethylene.induced-regulated-responsive-activated	MBF1B (MULTIPROTEIN BRIDGING FACTOR 1B); DNA binding / transcription coactivator	Os08g27850.1	AT2G42680.1		0.210852	0.505023	0.102331		5.73137	4.95205	11.327	7.98158	20.8902	19.4598		0.541978	0.00388501	1
GRMZM2G440529	17.5.3	hormone metabolism.ethylene.induced-regulated-responsive-activated	basic helix-loop-helix (bHLH) family protein	Os01g57580.1	AT1G61660.1		2.50395	4.66821	3.37775		0.327252	0.0576923	0.459812	0.0180846	0.39765	0.0382558		0.000491909	9.4162e-18	1.70975e-05
GRMZM2G083749	17.5.3	hormone metabolism.ethylene.induced-regulated-responsive-activated	ethylene-responsive family protein	Os05g14010.1	AT4G29100.1		2.1112	5.0049	4.1157		0.574452	0.13296	1.06367	0.0331269	0.26004	0.015		4.46168e-05	7.90063e-38	7.90026e-05
GRMZM2G105494	17.5.3	hormone metabolism.ethylene.induced-regulated-responsive-activated	ethylene-responsive family protein	Os02g17680.1	AT4G29100.1		2.7406	7.67145	2.22382		0.495669	0.0741634	0.610366	0.00299401	0.209664	0.0448837		5.01962e-06	2.5703e-29	0.0210581
GRMZM2G005939	17.5.3	hormone metabolism.ethylene.induced-regulated-responsive-activated	ethylene-responsive protein -related	Os04g41570.3	AT1G05710.4		-1.98011	-2.3927	-1.35756		0.0848021	0.334563	0.0724549	0.38049	0.0117073	0.03		0.00230876	1.76145e-06	0.842047
GRMZM2G155217	17.5.3	hormone metabolism.ethylene.induced-regulated-responsive-activated	ethylene-responsive protein -related	Os04g53990.1	AT1G61660.1		1.5494	2.87157	1.16683		0.27336	0.0933941	0.264708	0.0361691	0.123224	0.0548837		0.0310586	3.77153e-07	0.466691
GRMZM2G030123	17.5.3	hormone metabolism.ethylene.induced-regulated-responsive-activated	ethylene-responsive protein related, putative, expressed	Os05g14010.1	AT4G29100.1		2.69934	5.62543	3.95547		4.753	0.731786	5.19921	0.105321	4.37541	0.282035		2.06767e-24	1.70744e-98	9.97401e-26
GRMZM2G072238	17.5.3	hormone metabolism.ethylene.induced-regulated-responsive-activated	ethylene-responsive protein related, putative, expressed	Os05g14010.1	AT2G20100.1		2.47402	4.94476	2.21861		1.97177	0.354898	2.50227	0.081248	0.858637	0.184477		5.24338e-14	8.76148e-69	1.05805e-05
GRMZM2G162893	17.5.3	hormone metabolism.ethylene.induced-regulated-responsive-activated	ethylene-responsive protein related, putative, expressed	Os07g28890.1	AT3G20640.1		1.26951	4.09499	0.693261		0.200642	0.0832268	0.103153	0.00603622	0.153609	0.095		0.168268	8.46299e-05	0.675401
GRMZM2G018586	17.5.3	hormone metabolism.ethylene.induced-regulated-responsive-activated	ethylene-responsive protein, putative	Os02g52314.1	AT1G09740.1		-0.773167	-0.17754	-0.973004		1.62608	2.77901	1.59687	1.80599	1.19367	2.34308		0.00623239	0.645876	0.0255836
GRMZM2G055180	17.5.2	hormone metabolism.ethylene.signal transduction	ATERF-1 (ETHYLENE RESPONSIVE ELEMENT BINDING FACTOR 1); DNA binding / transcription activator/ transcription factor	Os04g46220.1	AT5G47220.1		-1.21748	0.0669067	-4.45289		0.31398	0.73013	0.702487	0.670653	0.0117073	0.256395		0.00494489	0.991563	9.98651e-05
GRMZM2G466044	17.5.2	hormone metabolism.ethylene.signal transduction	ATERF-1 (ETHYLENE RESPONSIVE ELEMENT BINDING FACTOR 1); DNA binding / transcription activator/ transcription factor	Os02g43790.1	AT5G47220.1		-2.36457	-1.59764	-2.21791		0.0349384	0.179933	0.0556382	0.168388	0.0697721	0.324593		0.0145961	0.0256529	0.00575462
GRMZM2G020150	17.5.2	hormone metabolism.ethylene.signal transduction	ERF11 (ERF DOMAIN PROTEIN 11); DNA binding / transcription factor/ transcription repressor	Os05g41780.1	AT1G28370.1		-1.8539	-0.981355	0.824785		0.140347	0.50732	0.0836993	0.165249	0.838882	0.473605		0.000379649	0.180068	0.154701
GRMZM2G089995	17.5.2	hormone metabolism.ethylene.signal transduction	ERF7 (ETHYLINE RESPONSE FACTOR 7); DNA binding / protein binding / transcription factor/ transcription repressor	Os04g52090.1	AT3G20310.1		-1.52912	-0.360729	0.244872		0.590565	1.70442	3.04409	3.90884	8.96071	7.56186		4.77626e-07	0.123458	0.692205
GRMZM2G438202	17.5.2	hormone metabolism.ethylene.signal transduction	ERF7 (ETHYLINE RESPONSE FACTOR 7); DNA binding / protein binding / transcription factor/ transcription repressor	Os04g52090.1	AT3G20310.1		-0.772543	1.59918	1.40888		0.209758	0.358326	0.850911	0.280856	3.20905	1.20854		0.290438	1.12682e-07	0.000260192
GRMZM2G052720	17.5.2	hormone metabolism.ethylene.signal transduction	ethylene-responsive transcription factor 3, putative	Os02g06330.1	AT1G53170.1		-0.889439	-0.132558	0.367584		0.849802	1.57422	1.85925	2.03818	2.13496	1.65477		0.00757774	0.757692	0.604555
GRMZM2G020054	17.5.2	hormone metabolism.ethylene.signal transduction	AP2 domain containing protein, expressed	Os04g52090.1	AT1G28370.1		-2.51414	-1.83504	-2.08598		0.0728456	0.416134	0.117091	0.417758	0.233674	0.992093		2.5021e-05	4.42712e-05	4.53337e-05
GRMZM2G104260	17.5.2	hormone metabolism.ethylene.signal transduction	ethylene-responsive element-binding protein, putative	Os04g56150.1	AT5G25190.1		-1.69515	-1.69664	-2.53952		0.112936	0.365697	0.0027933	0.00905433	0.001	0.00581395		0.00834993	0.800501	1
GRMZM2G071844	17.5.2	hormone metabolism.ethylene.signal transduction	ethylene-responsive element-binding protein, putative, expressed	Os02g43840.1	AT5G47310.1		0.260434	1.13738	-0.0769491		0.893647	0.746049	1.89141	0.859806	1.0669	1.12535		0.703131	5.52144e-07	1
GRMZM2G073979	17.5.2	hormone metabolism.ethylene.signal transduction	ethylene-responsive element-binding protein, putative, expressed	Os03g01130.2	AT5G47310.1		-1.0194	-1.04262	-0.107251		2.33928	4.7419	3.01083	6.20222	2.49199	2.6843		1.1203e-05	3.36497e-08	1
GRMZM2G121700	17.5.1	hormone metabolism.ethylene.synthesis-degradation	gibberellin 20 oxidase 2, putative, expressed seq=cds; coord=2:38192410..38193491:1; parent_gene=GRMZM2G121700	Os04g39980.1	AT1G14130.1		-2.63116	-1.91651	-2.46749		0.0636016	0.394027	0.0194819	0.0735461	0.013245	0.0732558		2.94769e-05	0.0831471	0.151816
GRMZM2G090675	17.5.1	hormone metabolism.ethylene.synthesis-degradation	LEJ1 (LOSS OF THE TIMING OF ET AND JA BIOSYNTHESIS 1)	Os09g02710.1	AT4G34120.1		1.01215	1.40378	2.82431		6.94531	3.44353	3.99419	1.50955	12.8964	1.82081		5.38277e-06	9.47551e-14	6.47672e-21
GRMZM2G072529	17.5.1	hormone metabolism.ethylene.synthesis-degradation	1-aminocyclopropane-1-carboxylate oxidase, putative / ACC oxidase, putative	Os05g05680.1	AT1G77330.1		-0.565715	0.547427	2.30391		0.294392	0.435735	0.649801	0.444619	0.309483	0.0626744		0.493578	0.133194	0.00562796
GRMZM2G166639	17.5.1	hormone metabolism.ethylene.synthesis-degradation	1-aminocyclopropane-1-carboxylate oxidase, putative / ACC oxidase, putative	Os05g05680.1	AT1G77330.1		0.346361	2.38025	1.86991		0.24245	0.190703	1.19496	0.229523	2.25808	0.617791		0.784944	2.81952e-17	2.76061e-06
GRMZM2G144668	17.5.1	hormone metabolism.ethylene.synthesis-degradation	2-oxoglutarate-dependent dioxygenase, putative	Os06g14400.1	AT1G03400.1		-1.35877	-0.4198	-3.55558		0.410529	1.05287	0.256243	0.342787	0.0198676	0.233605		0.00019214	0.470818	0.00106867
GRMZM2G025870	17.5.1	hormone metabolism.ethylene.synthesis-degradation	oxidoreductase, 2OG-Fe(II) oxygenase family protein	Os01g70930.1	AT3G21420.1		2.83715	5.03479	2.79949		1.65865	0.232106	2.86364	0.0873565	0.949579	0.136395		7.21559e-15	5.64865e-76	8.40199e-08
GRMZM2G147882	17.5.1	hormone metabolism.ethylene.synthesis-degradation	oxidoreductase, 2OG-Fe(II) oxygenase family protein	Os01g09300.2	AT1G35190.1		-0.846945	-0.814591	-0.483756		1.11787	2.01069	2.07563	3.65061	1.91052	2.67163		0.00472007	9.99605e-05	0.454093
GRMZM2G703582	17.5.1	hormone metabolism.ethylene.synthesis-degradation	oxidoreductase, 2OG-Fe(II) oxygenase family protein	Os10g40934.3	AT3G21420.1		-1.18721	-1.3177	-2.50153		0.209293	0.476586	0.220414	0.549422	0.179279	1.01523		0.0232533	0.000568266	1.44907e-06
GRMZM2G007249	17.5.1.2	hormone metabolism.ethylene.synthesis-degradation.1-aminocyclopropane-1-carboxylate oxidase	EFE (ETHYLENE-FORMING ENZYME); 1-aminocyclopropane-1-carboxylate oxidase	Os09g27820.1	AT1G05010.1		3.11823	6.81328	3.93032		0.810964	0.0933941	2.7018	0.0240244	0.241093	0.015814		3.82731e-10	1.41471e-89	0.000195556
GRMZM2G052422	17.5.1.2	hormone metabolism.ethylene.synthesis-degradation.1-aminocyclopropane-1-carboxylate oxidase	EFE (ETHYLENE-FORMING ENZYME); 1-aminocyclopropane-1-carboxylate oxidase	Os02g53180.2	AT1G05010.1		1.91113	4.30832	0.571335		0.813083	0.216186	1.69701	0.0856546	0.278606	0.1875		8.24969e-06	2.6393e-46	0.566791
GRMZM2G018006	17.5.1.1	hormone metabolism.ethylene.synthesis-degradation.1-aminocyclopropane-1-carboxylate synthase	ACS12; 1-aminocyclopropane-1-carboxylate synthase/ L-aspartate:2-oxoglutarate aminotransferase/ aromatic-amino-acid:2-oxoglutarate aminotransferase	Os06g03990.1	AT5G51690.1		2.51824	2.35699	2.04135		2.04263	0.356554	5.86637	1.1451	8.35991	2.03093		1.03564e-14	8.81289e-39	1.86097e-10
GRMZM2G144744	17.6.3	hormone metabolism.gibberelin.induced-regulated-responsive-activated	DWARF8 (Protein dwarf-8) - Zea mays (Maize)	Os03g49990.1	AT1G14920.1		-1.14644	-0.274602	-0.209598		1.37278	3.03888	1.36868	1.65564	1.04301	1.2061		1.24637e-05	0.387547	0.851614
GRMZM2G001426	17.6.2	hormone metabolism.gibberelin.signal transduction	GAI (GIBBERELLIC ACID INSENSITIVE); transcription factor	Os01g45860.1	AT1G14920.1		-2.36707	-1.88199	0.747775		0.067036	0.345834	0.100302	0.369697	0.033584	0.02		0.000281694	8.30234e-05	1
GRMZM2G016605	17.6.2	hormone metabolism.gibberelin.signal transduction	GID1C (GA INSENSITIVE DWARF1C); hydrolase	Os05g33730.1	AT5G27320.1		0.168397	0.915564	2.88532		0.232146	0.206571	0.164463	0.0871878	0.516349	0.0698837		1	0.172569	1.13657e-05
GRMZM2G059308	17.6.1.3	hormone metabolism.gibberelin.synthesis-degradation.ent-kaurene oxidase	GA3 (GA REQUIRING 3); ent-kaurene oxidase/ oxygen binding	Os06g37364.2	AT5G25900.1		1.82016	4.99748	1.50901		0.54562	0.154514	18.0201	0.564112	0.09945	0.0349419		0.000712512	1.70744e-98	0.322434
GRMZM2G161472	17.6.1.3	hormone metabolism.gibberelin.synthesis-degradation.ent-kaurene oxidase	GA3 (GA REQUIRING 3); ent-kaurene oxidase/ oxygen binding	Os06g37364.2	AT5G25900.1		0.0573946	2.88455	-0.436814		0.0535951	0.0515048	0.2326	0.0314974	0.0368953	0.0499419		1	1.36181e-06	1
GRMZM2G049538	17.6.1.2	hormone metabolism.gibberelin.synthesis-degradation.ent-kaurene synthase	GA2 (GA REQUIRING 2); ent-kaurene synthase	Os04g52210.1	AT1G79460.1		-2.07474	-2.15601	-3.74048		5.86675	24.7148	5.20547	23.1998	0.889539	11.8895		7.70524e-30	2.27762e-36	5.48796e-25
GRMZM2G093195	17.6.1.4	hormone metabolism.gibberelin.synthesis-degradation.ent-kaurenoic acid hydroxylase/oxygenase	KAO2 (ENT-KAURENOIC ACID HYDROXYLASE 2); ent-kaurenoate oxidase/ oxygen binding	Os06g02019.1	AT2G32440.1		1.64628	-0.263826	3.81237		0.40756	0.1302	0.025097	0.0301329	0.0702436	0.005		0.00554359	1	0.0901148
GRMZM2G051619	17.6.1.13	hormone metabolism.gibberelin.synthesis-degradation.GA2 oxidase	ATGA2OX1 (gibberellin 2-oxidase 1); gibberellin 2-beta-dioxygenase	Os01g11150.1	AT1G78440.1		-2.27486	-0.103977	-2.32193		0.091671	0.443644	0.00837989	0.00900613	0.001	0.005		9.39501e-05	1	1
GRMZM2G427618	17.6.1.13	hormone metabolism.gibberelin.synthesis-degradation.GA2 oxidase	ATGA2OX1 (gibberellin 2-oxidase 1); gibberellin 2-beta-dioxygenase	Os01g55240.1	AT1G78440.1		1.61813	1.88849	2.51092		0.714205	0.232657	0.0668683	0.0180605	0.0284993	0.005		0.000318193	0.0749946	0.547299
GRMZM2G049418	17.6.1.11	hormone metabolism.gibberelin.synthesis-degradation.GA20 oxidase	GA20OX1; gibberellin 20-oxidase	Os01g66100.1	AT4G25420.1		-2.98667	-1.62202	-0.296843		0.0280694	0.22249	0.209042	0.643441	0.300718	0.369419		0.000958807	9.86483e-06	0.96746
AC203966.5_FG005	17.6.1.11	hormone metabolism.gibberelin.synthesis-degradation.GA20 oxidase	GA20OX2, AT2353, ATGA20OX2 | GA20OX2 (GIBBERELLIN 20 OXIDASE 2); gibberellin 20-oxidase | chr5:21055389-21056746 REVERSEhighly similar to ( 513) GAO1B_WHEAT Gibberellin 20 oxidase 1-B (EC 1.14.11.-) (Gibberellin C-20 oxidase 1-B) (GA 20-oxidase 1-B) (Ta20ox1B) (TaGA20ox1-B) - Triticum aestivum (Wheat)moderately similar to ( 489) loc_os03g63970 12003.m11264 protein gibberellin 20 oxidase 1, putati…	-	-		1.14678	5.06202	2.72738		0.229306	0.103561	0.0334057	0.001	0.00662252	0.001		0.18083	0.00890504	0.842047
GRMZM2G060940	17.6.1.11	hormone metabolism.gibberelin.synthesis-degradation.GA20 oxidase	oxidoreductase, 2OG-Fe(II) oxygenase family protein	Os03g42130.1	AT3G19000.1		-0.105862	-0.923513	-0.842911		0.206749	0.22249	2.64049	5.00829	0.280379	0.502907		1	2.5338e-06	0.270085
GRMZM2G082087	17.7.1.5	hormone metabolism.jasmonate.synthesis-degradation.12-Oxo-PDA-reductase	OPR3 (OPDA-REDUCTASE 3); 12-oxophytodienoate reductase	Os08g35740.2	AT2G06050.3		2.21017	4.9995	0.465871		0.415023	0.0896903	0.578506	0.0180846	0.0941913	0.0681977		0.000212895	3.96214e-23	0.93373
GRMZM2G148281	17.7.1.5	hormone metabolism.jasmonate.synthesis-degradation.12-Oxo-PDA-reductase	OPR3 (OPDA-REDUCTASE 3); 12-oxophytodienoate reductase	Os08g35740.1	AT2G06050.3		1.2524	3.5541	3.0315		0.443686	0.186236	0.564383	0.0480488	1.91152	0.233779		0.0278693	1.15576e-16	2.4124e-12
GRMZM2G077316	17.7.1.4	hormone metabolism.jasmonate.synthesis-degradation.allene oxidase cyclase	AOC3 (ALLENE OXIDE CYCLASE 3); allene-oxide cyclase	Os03g32314.1	AT3G25780.1		2.21067	5.56827	0.326145		0.240965	0.0520567	0.14206	0.00299401	0.202335	0.161395		0.0103363	3.6289e-07	0.937248
GRMZM2G002178	17.7.1.3	hormone metabolism.jasmonate.synthesis-degradation.allene oxidase synthase	AOS (ALLENE OXIDE SYNTHASE); allene oxide synthase/ hydro-lyase/ oxygen binding	Os03g12500.1	AT5G42650.1		-3.02652	-3.27881	-5.33446		0.194833	1.58758	0.00417571	0.0405276	0.001	0.0403488		1.22932e-17	0.059826	0.115027
GRMZM2G067225	17.7.1.3	hormone metabolism.jasmonate.synthesis-degradation.allene oxidase synthase	AOS (ALLENE OXIDE SYNTHASE); allene oxide synthase/ hydro-lyase/ oxygen binding	Os03g12500.1	AT5G42650.1		-2.6231	-2.35532	-2.84103		0.46654	2.87422	0.419082	2.14448	0.300965	2.15651		2.58615e-21	1.13192e-19	2.29706e-11
GRMZM2G050307	17.7.1.10	hormone metabolism.jasmonate.synthesis-degradation.jasmonate-O-methyltransferase	JMT (JASMONIC ACID CARBOXYL METHYLTRANSFERASE); jasmonate O-methyltransferase	Os02g48770.1	AT4G36470.1		-1.3578	-1.19027	-2.38191		0.108675	0.278527	0.193529	0.441626	0.104007	0.542112		0.0755662	0.00487778	0.000249886
GRMZM2G136857	17.7.1.10	hormone metabolism.jasmonate.synthesis-degradation.jasmonate-O-methyltransferase	JMT (JASMONIC ACID CARBOXYL METHYLTRANSFERASE); jasmonate O-methyltransferase	Os05g01140.1	AT5G38020.1		-1.85273	-2.39949	-2.2292		0.517463	1.86899	0.893787	4.71577	1.91766	8.9914		8.27733e-10	1.08335e-28	6.12697e-11
GRMZM2G102760	17.7.1.2	hormone metabolism.jasmonate.synthesis-degradation.lipoxygenase	LOX1; lipoxygenase	Os03g49380.1	AT1G55020.1		-2.29193	0.406258	-2.40406		0.328057	1.60653	0.239505	0.180725	0.0220751	0.116841		2.76377e-12	0.546482	0.0629063
GRMZM2G109056	17.7.1.2	hormone metabolism.jasmonate.synthesis-degradation.lipoxygenase	LOX1; lipoxygenase	Os03g49380.1	AT1G55020.1		-1.94388	-1.80588	-1.29478		0.435247	1.67457	0.407584	1.42509	0.226778	0.556376		8.79336e-10	9.31526e-11	0.029469
GRMZM2G009479	17.7.1.2	hormone metabolism.jasmonate.synthesis-degradation.lipoxygenase	LOX2 (LIPOXYGENASE 2); lipoxygenase	Os02g10120.1	AT3G45140.1		-2.09875	-1.5579	-1.6205		3.41028	14.6076	2.4342	7.16689	3.56666	10.9669		1.78535e-27	1.50815e-16	2.53663e-07
GRMZM2G015419	17.7.1.2	hormone metabolism.jasmonate.synthesis-degradation.lipoxygenase	LOX2 (LIPOXYGENASE 2); lipoxygenase	-	-		-2.27257	-1.37538	-1.94078		29.4455	142.276	55.5745	144.181	33.1769	127.371		5.60492e-34	1.1553e-17	2.70229e-11
GRMZM5G822593	17.7.1.2	hormone metabolism.jasmonate.synthesis-degradation.lipoxygenase	LOX2 (LIPOXYGENASE 2); lipoxygenase	Os08g39850.1	AT3G45140.1		0.600024	0	-3.78422		0.0137378	0.00906344	0.001	0.001	0.0198676	0.273721		1	1	0.00017218
GRMZM2G104843	17.7.1.2	hormone metabolism.jasmonate.synthesis-degradation.lipoxygenase	LOX3; electron carrier/ iron ion binding / lipoxygenase/ metal ion binding / oxidoreductase, acting on single donors with incorporation of molecular oxygen, incorporation of two atoms of oxygen	Os03g08220.1	AT1G17420.1		-0.0675976	3.28549	1.44323		0.622406	0.652263	1.1283	0.115715	1.28154	0.471279		1	4.90897e-26	0.00105709
GRMZM2G040095	17.7.1.2	hormone metabolism.jasmonate.synthesis-degradation.lipoxygenase	LOX5; electron carrier/ iron ion binding / lipoxygenase/ metal ion binding / oxidoreductase, acting on single donors with incorporation of molecular oxygen, incorporation of two atoms of oxygen	-	-		-2.47388	-1.29378	-1.43473		1.0764	5.97975	2.36237	5.79184	3.84312	10.3892		1.01722e-27	1.71313e-11	8.13146e-06
GRMZM2G017616	17.7.1.2	hormone metabolism.jasmonate.synthesis-degradation.lipoxygenase	lipoxygenase, putative	Os03g08220.1	AT1G72520.1		-0.942605	1.9387	-2.32193		0.10719	0.206019	0.136729	0.0356661	0.001	0.005		0.333894	0.00802926	1
AC199541.4_FG001	17.8.1	hormone metabolism.salicylic acid.synthesis-degradation	GT, UGT74F2 | UGT74F2 (UDP-GLUCOSYLTRANSFERASE 74F2); UDP-glucose:4-aminobenzoate acylglucosyltransferase/ UDP-glucosyltransferase/ UDP-glycosyltransferase/ transferase, transferring glycosyl groups / transferase, transferring hexosyl groups | chr2:18152279-18153715 FORWARDmoderately similar to ( 306) IAAG_MAIZE Indole-3-acetate beta-glucosyltransferase (EC 2.4.1.121) (IAA-Glu synthetase) ((Uridi…	-	-		0.144546	1.05362	1.94316		1.09245	0.988304	1.34762	0.649228	1.88361	0.489825		0.825037	3.25933e-05	2.71974e-06
AC199541.4_FG004	17.8.1	hormone metabolism.salicylic acid.synthesis-degradation	GT, UGT74F2 | UGT74F2 (UDP-GLUCOSYLTRANSFERASE 74F2); UDP-glucose:4-aminobenzoate acylglucosyltransferase/ UDP-glucosyltransferase/ UDP-glycosyltransferase/ transferase, transferring glycosyl groups / transferase, transferring hexosyl groups | chr2:18152279-18153715 FORWARDmoderately similar to ( 317) IAAG_MAIZE Indole-3-acetate beta-glucosyltransferase (EC 2.4.1.121) (IAA-Glu synthetase) ((Uridi…	-	-		0.149729	1.04465	1.93298		1.06439	0.959458	1.33927	0.649228	1.87037	0.489825		0.814664	3.95838e-05	3.09147e-06
AC199541.4_FG002	17.8.1	hormone metabolism.salicylic acid.synthesis-degradation	GT, UGT74F2 | UGT74F2 (UDP-GLUCOSYLTRANSFERASE 74F2); UDP-glucose:4-aminobenzoate acylglucosyltransferase/ UDP-glucosyltransferase/ UDP-glycosyltransferase/ transferase, transferring glycosyl groups / transferase, transferring hexosyl groups | chr2:18152279-18153715 FORWARDmoderately similar to ( 318) IAAG_MAIZE Indole-3-acetate beta-glucosyltransferase (EC 2.4.1.121) (IAA-Glu synthetase) ((Uridi…	-	-		0.116494	1.04913	1.89618		0.913735	0.842853	1.23767	0.598113	1.64515	0.441976		0.919316	5.4385e-05	8.99415e-06
GRMZM2G116966	17.8.1	hormone metabolism.salicylic acid.synthesis-degradation	NAMT1; S-adenosylmethionine-dependent methyltransferase	Os06g13350.1	AT5G04370.2		-2.19288	-1.67795	-2.91252		7.76096	35.4845	18.9951	60.7794	2.23748	16.8467		4.05589e-34	1.01368e-25	4.03569e-18
GRMZM2G039993	17.8.1	hormone metabolism.salicylic acid.synthesis-degradation	S-adenosyl-L-methionine:carboxyl methyltransferase family protein	Os06g13350.1	AT5G66430.1		-1.84415	-1.31016	-1.5875		1.89135	6.79074	1.56751	3.88695	0.461296	1.38633		6.98921e-18	2.38272e-10	0.000660654
GRMZM2G063438	17.8.1	hormone metabolism.salicylic acid.synthesis-degradation	S-adenosyl-L-methionine:carboxyl methyltransferase family protein	Os06g13350.1	AT5G66430.1		-1.68485	-1.38954	-0.00195175		1.34422	4.32176	0.731847	1.91741	0.629042	0.629893		6.33313e-13	1.81071e-08	1
GRMZM2G138800	11.8	lipid metabolism.exotics (steroids, squalene etc)	FQR1 (FLAVODOXIN-LIKE QUINONE REDUCTASE 1); FMN binding / oxidoreductase, acting on NADH or NADPH, quinone or similar compound as acceptor	Os01g57570.1	AT5G54500.1		0.86143	-1.12132	-2.1851		4.25184	2.34024	1.19535	2.60043	0.484431	2.20299		0.000639953	5.53028e-07	5.1499e-07
GRMZM2G159643	11.8	lipid metabolism.exotics (steroids, squalene etc)	FQR1 (FLAVODOXIN-LIKE QUINONE REDUCTASE 1); FMN binding / oxidoreductase, acting on NADH or NADPH, quinone or similar compound as acceptor	Os01g57570.1	AT5G54500.1		1.88472	3.66918	-1.04373		5.0963	1.38005	6.99842	0.550133	1.72376	3.55363		1.95636e-14	5.42209e-83	0.00978239
GRMZM2G150656	11.8	lipid metabolism.exotics (steroids, squalene etc)	SCP2 (STEROL CARRIER PROTEIN 2); oxidoreductase/ sterol carrier	-	-		0.140111	-0.0137427	-1.58061		0.700892	0.636024	0.391412	0.395158	0.203637	0.60907		1	1	0.00922567
GRMZM2G173128	11.8	lipid metabolism.exotics (steroids, squalene etc)	SCP2 (STEROL CARRIER PROTEIN 2); oxidoreductase/ sterol carrier	Os02g52720.1	AT5G42890.1		0.149336	-0.0185995	-1.62831		0.689698	0.621877	0.388619	0.393661	0.197014	0.60907		0.939115	1	0.0075275
GRMZM2G341959	11.8	lipid metabolism.exotics (steroids, squalene etc)	SOT18 (DESULFO-GLUCOSINOLATE SULFOTRANSFERASE 18); 3-methylthiopropyl-desulfoglucosinolate sulfotransferase/ 4-methylthiobutyl-desulfoglucosinolate sulfotransferase/ 5-methylthiopentyl-desulfoglucosinolate sulfotransferase/ 7-methylthioheptyl-desulfogluco	Os09g08190.1	AT1G18590.1		1.71355	0	0		0.365753	0.111521	0.001	0.001	0.001	0.001		0.00874649	1	1
GRMZM2G082792	11.8	lipid metabolism.exotics (steroids, squalene etc)	quinone reductase family protein	Os05g42190.1	AT5G54500.1		1.79105	5.05515	2.35835		0.753921	0.217855	0.150514	0.00452716	1.71052	0.333576		5.06351e-05	5.72995e-07	3.1035e-08
GRMZM2G062531	11.8.2	lipid metabolism.exotics (steroids, squalene etc).methylsterol monooxygenase	SMO1-1 (STEROL-4ALPHA-METHYL OXIDASE 1-1); 4,4-dimethyl-9beta,19-cyclopropylsterol-4alpha-methyl oxidase/ C-4 methylsterol oxidase/ catalytic	Os10g39810.1	AT4G12110.1		-0.627656	0.240663	-0.375346		5.03039	7.77222	3.26953	2.76719	0.318229	0.412791		0.00879645	0.359132	0.688823
GRMZM2G127067	11.8.2	lipid metabolism.exotics (steroids, squalene etc).methylsterol monooxygenase	SMO1-1 (STEROL-4ALPHA-METHYL OXIDASE 1-1); 4,4-dimethyl-9beta,19-cyclopropylsterol-4alpha-methyl oxidase/ C-4 methylsterol oxidase/ catalytic	Os10g39810.1	AT4G12110.1		-1.25479	-0.276363	-0.536894		1.07699	2.57004	0.860453	1.04213	0.453384	0.657791		3.97619e-06	0.473866	0.631121
GRMZM2G061885	11.8.10	lipid metabolism.exotics (steroids, squalene etc).phosphatidylcholinesterol O-acyltransferase	ATPDAT; phosphatidylcholine-sterol O-acyltransferase	Os09g27210.1	AT5G13640.1		-1.33873	-1.75047	-0.698732		0.680344	1.72079	0.450043	1.51425	0.880003	1.42831		9.61367e-06	1.3823e-10	0.151816
GRMZM2G095763	11.8.10	lipid metabolism.exotics (steroids, squalene etc).phosphatidylcholinesterol O-acyltransferase	ATPDAT; phosphatidylcholine-sterol O-acyltransferase	Os09g27210.1	AT5G13640.1		-0.641906	-1.71837	-1.35095		1.63573	2.55238	0.898511	2.95668	0.815911	2.08122		0.0292713	2.53094e-14	0.000922699
GRMZM2G035256	11.8.10	lipid metabolism.exotics (steroids, squalene etc).phosphatidylcholinesterol O-acyltransferase	lecithin:cholesterol acyltransferase family protein / LACT family protein	Os10g08026.1	AT1G27480.1		-0.0739325	-1.3943	-0.122323		0.722855	0.760865	0.696545	1.83094	1.68679	1.83605		1	2.41654e-08	0.974476
GRMZM2G152895	11.8.10	lipid metabolism.exotics (steroids, squalene etc).phosphatidylcholinesterol O-acyltransferase	lecithin:cholesterol acyltransferase family protein / LACT family protein	Os03g13030.1	AT1G27480.1		-2.9478	-2.04218	-4.73684		0.042401	0.327155	0.0612675	0.25234	0.00508475	0.135581		3.44319e-05	0.000502143	0.00512449
GRMZM2G352855	11.8.10	lipid metabolism.exotics (steroids, squalene etc).phosphatidylcholinesterol O-acyltransferase	lecithin:cholesterol acyltransferase family protein / LACT family protein	Os02g37800.1	AT1G27480.1		-0.492069	-2.10084	-3.60321		0.0477012	0.0670898	0.0027933	0.0119821	0.0199854	0.242878		0.984036	0.557965	0.000599242
GRMZM2G134248	11.8.1	lipid metabolism.exotics (steroids, squalene etc).sphingolipids	ATLCB1 (LONG-CHAIN BASE1); protein binding / serine C-palmitoyltransferase	Os03g14800.4	AT4G36480.2		-0.870845	0.890375	3.16899		0.0610356	0.111618	0.361762	0.195161	0.865698	0.096251		0.493827	0.047042	2.24163e-08
GRMZM2G078373	11.8.1	lipid metabolism.exotics (steroids, squalene etc).sphingolipids	DES-1-LIKE; oxidoreductase/ sphingolipid delta-4 desaturase	Os02g42660.1	AT4G04930.1		-2.34629	-2.34669	-1.66922		1.03789	5.27783	0.933947	4.75056	0.272343	0.866163		2.87108e-24	8.14817e-28	0.00184787
GRMZM2G038964	11.8.1	lipid metabolism.exotics (steroids, squalene etc).sphingolipids	FAH1 (FATTY ACID HYDROXYLASE 1); catalytic/ fatty acid alpha-hydroxylase	Os03g56820.1	AT2G34770.1		-1.37787	-3.15227	-2.15453		0.748212	1.94449	0.117005	1.04024	0.0463576	0.206395		1.79258e-06	1.15158e-18	0.0251589
GRMZM2G044175	11.8.1	lipid metabolism.exotics (steroids, squalene etc).sphingolipids	SBH1 (SPHINGOID BASE HYDROXYLASE 1); catalytic/ sphingosine hydroxylase	Os07g43460.1	AT1G69640.1		0.628162	0.127535	-4.56769		0.201236	0.1302	0.0722984	0.0661815	0.0101695	0.241163		0.604586	1	0.000279422
GRMZM2G180732	11.8.1.1	lipid metabolism.exotics (steroids, squalene etc).sphingolipids.ceramidase	ceramidase family protein	Os01g43520.2	AT2G38010.1		1.39554	0.24375	-0.0288575		0.78917	0.299965	0.835783	0.705858	1.15937	1.18279		0.000988042	0.557965	1
GRMZM2G061419	11.8.1.3	lipid metabolism.exotics (steroids, squalene etc).sphingolipids.ceramide glucosyltransferase	ceramide glucosyltransferase, putative	Os01g67870.1	AT2G19880.1		-1.39037	-0.595851	-0.723373		0.97203	2.54814	0.93094	1.40699	1.08688	1.79448		3.25278e-07	0.0332953	0.19101
GRMZM2G029396	11.8.8	lipid metabolism.exotics (steroids, squalene etc).squalene synthase	SQS1 (SQUALENE SYNTHASE 1); farnesyl-diphosphate farnesyltransferase	Os03g59040.2	AT4G34640.1		-1.28374	-1.5032	-0.738746		1.83953	4.4787	2.11469	5.99454	0.733292	1.22366		4.10271e-08	7.44112e-15	0.229789
GRMZM2G108225	11.8.8	lipid metabolism.exotics (steroids, squalene etc).squalene synthase	SQS1 (SQUALENE SYNTHASE 1); farnesyl-diphosphate farnesyltransferase	Os03g59040.2	AT4G34640.1		-0.852354	-0.920282	-1.38867		0.240203	0.433673	0.486114	0.919963	0.0784039	0.205291		0.143423	0.00300395	0.186448
GRMZM2G021849	11.8.3	lipid metabolism.exotics (steroids, squalene etc).UDP-glucose:sterol glucosyltransferase	UDP-glucose:sterol glucosyltransferase (UGT80A2)	Os04g04254.1	AT3G07020.2		0.855623	0.785849	0.480569		3.14619	1.73867	2.6052	1.51105	1.06075	0.760233		0.00141934	0.000206568	0.572881
GRMZM2G074401	11.2.3	lipid metabolism.FA desaturation.omega 3 desaturase	FAD8 (FATTY ACID DESATURASE 8); omega-3 fatty acid desaturase	Os03g18070.1	AT5G05580.1		-0.421495	-0.784722	-1.02686		38.0079	50.9046	39.072	67.3117	22.0584	44.9459		0.0925157	1.05664e-06	0.000945314
GRMZM2G128971	11.2.3	lipid metabolism.FA desaturation.omega 3 desaturase	FAD8 (FATTY ACID DESATURASE 8); omega-3 fatty acid desaturase	Os03g18070.1	AT5G05580.1		-1.38176	-1.55913	-0.366598		11.1733	29.1161	9.9445	29.3041	30.1521	38.8753		6.34621e-14	1.47969e-21	0.427066
GRMZM2G129209	11.2.3	lipid metabolism.FA desaturation.omega 3 desaturase	FAD8 (FATTY ACID DESATURASE 8); omega-3 fatty acid desaturase	Os07g49310.1	AT5G05580.1		-0.782288	-1.00874	-1.17084		37.0583	63.735	43.8164	88.1652	1.52425	3.43174		9.89283e-05	2.30689e-10	0.00476656
GRMZM2G056252	11.2.4	lipid metabolism.FA desaturation.omega 6 desaturase	FAD2 (FATTY ACID DESATURASE 2); delta12-fatty acid dehydrogenase/ omega-6 fatty acid desaturase	Os02g48560.1	AT3G12120.2		-0.703415	0.318821	0.755553		102.062	166.194	161.12	129.174	167.595	99.2698		0.00251712	0.0919605	0.0154148
GRMZM2G064701	11.2.4	lipid metabolism.FA desaturation.omega 6 desaturase	FAD2 (FATTY ACID DESATURASE 2); delta12-fatty acid dehydrogenase/ omega-6 fatty acid desaturase	Os02g48560.1	AT3G12120.2		-0.483101	-0.0910457	1.65787		0.625488	0.874273	0.299832	0.319363	0.875405	0.277422		0.350644	0.994485	0.00251395
GRMZM2G377341	11.1.1	lipid metabolism.FA synthesis and FA elongation.Acetyl CoA Carboxylation	ACC1 (ACETYL-COENZYME A CARBOXYLASE 1); acetyl-CoA carboxylase	Os10g21910.1	AT1G36160.1		-0.395763	-1.5674	-2.00873		1.29328	1.70149	0.870386	2.57956	1.22774	4.94076		0.345929	1.12194e-11	3.30672e-08
GRMZM5G858094	11.1.1	lipid metabolism.FA synthesis and FA elongation.Acetyl CoA Carboxylation	ACC1 (ACETYL-COENZYME A CARBOXYLASE 1); acetyl-CoA carboxylase	Os05g22940.1	AT1G36160.1		-0.596663	-0.736552	-0.278954		21.8086	32.9792	13.085	21.8021	4.40059	5.3393		0.00572415	9.76e-06	0.622745
AC197672.3_FG002	11.1.1	lipid metabolism.FA synthesis and FA elongation.Acetyl CoA Carboxylation	ACC1, AT-ACC1, EMB22, GK, PAS3 | ACC1 (ACETYL-COENZYME A CARBOXYLASE 1); acetyl-CoA carboxylase | chr1:13534196-13543773 FORWARDmoderately similar to ( 226) MCCA_ORYSA Methylcrotonoyl-CoA carboxylase subunit alpha, mitochondrial precursor (EC 6.4.1.4) (3-methylcrotonyl-CoA carboxylase 1) (MCCase subunit alpha) (3-methylcrotonyl-CoA:carbon dioxide ligase subunit alpha) - Oryza sativa (Rice)nearly …	-	-		-0.393916	-1.16106	0.35904		0.864252	1.13559	0.193558	0.432837	0.152492	0.118895		0.495136	0.00597546	1
GRMZM2G029543	11.1.2	lipid metabolism.FA synthesis and FA elongation.Acetyl CoA Transacylase	binding / catalytic/ transferase	Os03g18590.1	AT2G30200.1		-0.544525	-1.57463	0.0128658		4.21616	6.14945	1.15711	3.44655	0.697413	0.691221		0.0345289	2.6459e-13	1
GRMZM2G053639	11.1.2	lipid metabolism.FA synthesis and FA elongation.Acetyl CoA Transacylase	binding / catalytic/ transferase	Os03g18590.1	AT2G30200.2		-0.104852	-2.353	-0.427831		0.359775	0.386896	0.0514838	0.263024	0.0244191	0.0328488		1	9.33321e-05	1
GRMZM2G180399	11.1.15	lipid metabolism.FA synthesis and FA elongation.ACP desaturase	SSI2; acyl-[acyl-carrier-protein] desaturase/ stearoyl-CoA 9-desaturase	Os01g69080.1	AT2G43710.2		0.219753	-0.532526	0.181196		17.2944	14.8509	13.7333	19.8646	9.55171	8.42434		0.447607	0.00218263	0.910974
GRMZM5G852502	11.1.15	lipid metabolism.FA synthesis and FA elongation.ACP desaturase	SSI2; acyl-[acyl-carrier-protein] desaturase/ stearoyl-CoA 9-desaturase	Os01g69080.1	AT2G43710.1		0.160055	0.0501812	0.980155		30.3902	27.1989	32.53	31.418	56.9028	28.8455		0.650664	0.935823	0.000817635
GRMZM2G149580	11.1.12	lipid metabolism.FA synthesis and FA elongation.ACP protein	ACP2 (ACYL CARRIER PROTEIN 2); acyl carrier	Os12g34890.1	AT4G25050.1		-0.0333354	0.814719	2.87514		38.791	39.6977	27.1278	15.4227	24.1851	3.29643		1	1.16341e-07	2.06205e-24
GRMZM2G175818	11.1.12	lipid metabolism.FA synthesis and FA elongation.ACP protein	ACP2 (ACYL CARRIER PROTEIN 2); acyl carrier	Os08g43580.1	-		1.32848	1.02778	1.04393		18.1337	7.22059	13.3084	6.52728	9.96817	4.83459		5.49698e-11	1.01936e-10	0.0023162
GRMZM2G122324	11.1.12	lipid metabolism.FA synthesis and FA elongation.ACP protein	ACP4 (acyl carrier protein 4); acyl carrier	Os11g31900.1	AT4G25050.1		0.644495	1.7501	3.15418		47.6779	30.5004	14.2977	4.25042	5.57015	0.625698		0.00196837	4.16244e-29	1.43323e-19
GRMZM2G136262	11.1.12	lipid metabolism.FA synthesis and FA elongation.ACP protein	ACP4 (acyl carrier protein 4); acyl carrier	Os12g34890.1	AT4G25050.1		-0.0947419	-0.347053	1.6118		55.6702	59.4488	28.2363	35.9154	13.1776	4.31157		0.984036	0.0606654	1.57989e-07
GRMZM2G019866	11.1.12	lipid metabolism.FA synthesis and FA elongation.ACP protein	acyl carrier 3, chloroplast precursor	-	-		2.99667	-1.07527	-3.06637		0.0767456	0.00961539	0.284518	0.599513	0.0432821	0.362558		0.127255	0.00359425	0.000307957
GRMZM5G825609	11.1.12	lipid metabolism.FA synthesis and FA elongation.ACP protein	acyl carrier protein mitochondrial precursor, putative	Os07g12150.1	AT2G44620.1		0.934193	1.03619	0.557087		8.56817	4.48402	8.9829	4.38018	7.10961	4.83221		1.63248e-05	4.38169e-10	0.229377
GRMZM2G062481	11.1.12	lipid metabolism.FA synthesis and FA elongation.ACP protein	mtACP2 (mitochondrial acyl carrier protein 2); acyl carrier/ metal ion binding	Os05g31290.1	AT1G65290.1		0.122441	-1.13998	-0.0860868		2.41195	2.21569	1.05593	2.32703	3.88146	4.12012		0.841299	8.1876e-07	1
GRMZM2G181542	11.1.12	lipid metabolism.FA synthesis and FA elongation.ACP protein	mtACP2 (mitochondrial acyl carrier protein 2); acyl carrier/ metal ion binding	Os03g22950.1	AT1G65290.1		1.43338	1.99612	0.935975		3.38864	1.25468	2.67105	0.669561	1.48938	0.778481		2.97633e-08	3.29479e-21	0.0505956
GRMZM2G102878	11.1.7	lipid metabolism.FA synthesis and FA elongation.ACP thioesterase	AtFaTA (Arabidopsis FatA acyl-ACP thioesterase); acyl carrier/ acyl-[acyl-carrier-protein] hydrolase	Os09g32760.1	AT3G25110.1		-0.137001	-0.949259	0.217838		1.14585	1.25999	0.866331	1.67278	0.236452	0.203314		0.999753	0.000201375	0.993909
GRMZM2G143955	11.1.7	lipid metabolism.FA synthesis and FA elongation.ACP thioesterase	AtFaTA (Arabidopsis FatA acyl-ACP thioesterase); acyl carrier/ acyl-[acyl-carrier-protein] hydrolase	Os09g32760.1	AT3G25110.1		0.680989	0.149711	1.25488		13.4927	8.41593	9.50044	8.56399	5.48652	2.29901		0.00179073	0.565587	0.000214586
GRMZM2G007489	11.1.7	lipid metabolism.FA synthesis and FA elongation.ACP thioesterase	FATB (fatty acyl-ACP thioesterases B); acyl carrier/ acyl-[acyl-carrier-protein] hydrolase	Os06g05130.1	AT1G08510.1		0.444954	-1.03235	-1.48222		2.14219	1.57367	1.17791	2.40924	0.404198	1.12924		0.178191	5.93103e-06	0.00257095
GRMZM2G079308	11.1.7	lipid metabolism.FA synthesis and FA elongation.ACP thioesterase	FATB (fatty acyl-ACP thioesterases B); acyl carrier/ acyl-[acyl-carrier-protein] hydrolase	Os06g05130.1	AT1G08510.1		-1.89577	-2.98318	-1.39493		0.246478	0.917194	0.111312	0.880173	0.268262	0.705465		1.12849e-06	1.23569e-15	0.0218604
GRMZM2G406603	11.1.7	lipid metabolism.FA synthesis and FA elongation.ACP thioesterase	FATB (fatty acyl-ACP thioesterases B); acyl carrier/ acyl-[acyl-carrier-protein] hydrolase	Os06g05130.1	AT1G08510.1		-0.763108	-2.51972	-2.11513		0.970741	1.64749	1.1477	6.58172	0.57218	2.47886		0.0240276	1.17961e-34	2.2796e-07
GRMZM2G120539	11.1.8	lipid metabolism.FA synthesis and FA elongation.acyl coa ligase	AAE1 (ACYL ACTIVATING ENZYME 1); AMP binding	Os02g02700.1	AT1G20560.1		1.36357	1.24739	0.876072		1.32391	0.514496	4.16434	1.75405	4.23117	2.30535		7.73375e-05	2.41785e-11	0.0172148
GRMZM2G465806	11.1.8	lipid metabolism.FA synthesis and FA elongation.acyl coa ligase	AAE1 (ACYL ACTIVATING ENZYME 1); AMP binding	Os03g04130.1	AT1G20560.1		-0.888491	-1.12294	-1.409		0.785694	1.45451	1.01268	2.20552	0.827321	2.19698		0.00815732	1.6537e-06	0.000694783
GRMZM2G472376	11.1.8	lipid metabolism.FA synthesis and FA elongation.acyl coa ligase	AAE17 (ACYL-ACTIVATING ENZYME 17); catalytic/ ligase	Os09g21230.1	AT5G23050.1		1.18562	0.738992	3.12982		0.499176	0.219456	0.409524	0.245369	2.6991	0.308353		0.0316609	0.0868232	4.8809e-15
GRMZM2G062357	11.1.8	lipid metabolism.FA synthesis and FA elongation.acyl coa ligase	AAE18 (ACYL-ACTIVATING ENZYME 18); catalytic/ ligase	Os03g59080.1	AT1G55320.1		-0.216589	-1.85407	-1.17996		0.229899	0.267139	0.197826	0.715177	0.305927	0.69314		1	2.16765e-07	0.0530901
GRMZM2G105330	11.1.8	lipid metabolism.FA synthesis and FA elongation.acyl coa ligase	AAE5 (ACYL ACTIVATING ENZYME 5); catalytic	Os04g57850.1	AT5G16370.1		-1.34247	-1.83291	-1.25899		0.167823	0.425575	0.0674492	0.240292	0.0368766	0.0882558		0.0241387	0.00197448	0.406691
GRMZM2G157113	11.1.8	lipid metabolism.FA synthesis and FA elongation.acyl coa ligase	AAE5 (ACYL ACTIVATING ENZYME 5); catalytic	Os04g57850.1	AT5G16370.1		4.97099	4.69019	3.21577		0.0710643	0.00226586	0.253225	0.00980885	0.622253	0.0669767		0.0245231	6.81392e-11	6.28734e-07
GRMZM2G013783	11.1.8	lipid metabolism.FA synthesis and FA elongation.acyl coa ligase	AAE7 (ACYL-ACTIVATING ENZYME 7); AMP binding / acetate-CoA ligase	Os03g19240.1	AT3G16910.1		-0.16945	-1.91804	-1.0714		0.797226	0.896584	1.20873	4.56793	0.653003	1.37227		0.964228	4.4787e-20	0.0316429
GRMZM2G092813	11.1.8	lipid metabolism.FA synthesis and FA elongation.acyl coa ligase	BZO1 (BENZOYLOXYGLUCOSINOLATE 1); benzoate-CoA ligase	Os03g03790.1	AT1G65880.1		1.17603	4.98932	0.494416		0.331408	0.146671	0.239668	0.00754527	0.0620833	0.0440698		0.0952344	4.82679e-11	0.922535
GRMZM2G157269	11.1.8	lipid metabolism.FA synthesis and FA elongation.acyl coa ligase	acetyl-CoA synthetase, putative / acetate-CoA ligase, putative	Os04g33190.1	AT5G36880.2		-1.64282	-1.40432	-1.27864		2.87514	8.97839	9.75957	25.8329	5.90122	14.317		7.20045e-16	9.15044e-18	6.43665e-05
GRMZM2G162663	11.1.8	lipid metabolism.FA synthesis and FA elongation.acyl coa ligase	acetyl-CoA synthetase, putative / acetate-CoA ligase, putative	Os02g32490.1	AT5G36880.2		0.0694331	2.33453	-0.360663		0.258394	0.246253	1.07797	0.213719	0.172062	0.22093		1	1.34423e-15	0.869311
GRMZM2G016774	11.1.8	lipid metabolism.FA synthesis and FA elongation.acyl coa ligase	AMP-binding protein, putative	Os03g62850.1	AT3G23790.1		-1.1033	-1.01144	-1.75591		0.816837	1.75494	0.752935	1.51786	0.189052	0.638505		0.000283008	0.000103208	0.00293115
GRMZM2G074759	11.1.8	lipid metabolism.FA synthesis and FA elongation.acyl coa ligase	AMP-dependent synthetase and ligase family protein	Os04g58710.1	AT3G48990.1		-0.358357	-0.759403	-1.21324		0.695292	0.89134	0.827709	1.40114	0.186312	0.431977		0.612316	0.00547694	0.0840129
GRMZM2G108138	11.1.13	lipid metabolism.FA synthesis and FA elongation.acyl-CoA binding protein	ACBP2 (ACYL-COA BINDING PROTEIN ACBP 2); acyl-CoA binding / lead ion binding	Os03g14000.1	AT4G24230.6		0.440862	-0.536071	-1.20304		2.69019	1.98184	4.34694	6.30314	2.31129	5.32116		0.16612	0.00666501	0.00155948
GRMZM2G344634	11.1.13	lipid metabolism.FA synthesis and FA elongation.acyl-CoA binding protein	ACBP6 (acyl-CoA-binding protein 6); acyl-CoA binding / phosphatidylcholine binding	Os03g37960.1	AT1G31812.1		1.96729	1.84385	0.727959		12.1934	3.11826	9.203	2.56375	7.82522	4.72453		9.26726e-20	5.72578e-29	0.0540766
GRMZM2G079908	11.1.13	lipid metabolism.FA synthesis and FA elongation.acyl-CoA binding protein	acyl-CoA-binding protein putative	Os03g37960.1	AT1G31812.1		0.283812	1.08241	0.534351		5.66531	4.65358	8.31519	3.92675	6.11398	4.22151		0.365895	1.01379e-10	0.321859
GRMZM2G174830	11.1.13	lipid metabolism.FA synthesis and FA elongation.acyl-CoA binding protein	kelch repeat-containing protein	Os12g35350.2	AT5G18590.2		-0.987653	-1.63514	-1.20745		0.207511	0.411486	0.0890581	0.27663	0.0519138	0.119884		0.0969267	0.00264312	0.437848
GRMZM2G104626	11.1.10	lipid metabolism.FA synthesis and FA elongation.beta ketoacyl CoA synthase	KCS1 (3-KETOACYL-COA SYNTHASE 1); acyltransferase/ fatty acid elongase	Os03g14170.1	AT1G01120.1		-2.02961	-2.05249	-1.75211		0.180204	0.735766	0.107158	0.444511	0.087507	0.294767		4.33995e-06	5.24764e-06	0.0518479
GRMZM2G445602	11.1.10	lipid metabolism.FA synthesis and FA elongation.beta ketoacyl CoA synthase	KCS10 (3-KETOACYL-COA SYNTHASE 10); acyltransferase/ catalytic/ transferase, transferring acyl groups other than amino-acyl groups	Os03g08360.1	AT2G26250.1		-1.04358	-3.53181	-2.2453		0.74465	1.53498	0.0667972	0.77257	0.15367	0.728605		0.00129646	2.35377e-17	0.000238025
GRMZM2G569948	11.1.10	lipid metabolism.FA synthesis and FA elongation.beta ketoacyl CoA synthase	KCS11 (3-KETOACYL-COA SYNTHASE 11); acyltransferase/ catalytic/ transferase, transferring acyl groups other than amino-acyl groups	Os06g39750.3	AT2G26640.1		-1.89175	-1.83249	-1.9067		0.0884244	0.328129	0.184202	0.656038	0.0713322	0.267461		0.00563057	6.3473e-07	0.0229252
GRMZM2G097469	11.1.10	lipid metabolism.FA synthesis and FA elongation.beta ketoacyl CoA synthase	KCS2 (3-KETOACYL-COA SYNTHASE 2); fatty acid elongase	-	-		-2.07336	-4.35843	-1.88922		0.122116	0.513944	0.0194961	0.399914	0.0426904	0.15814		6.08348e-05	1.31184e-12	0.105787
GRMZM2G137694	11.1.10	lipid metabolism.FA synthesis and FA elongation.beta ketoacyl CoA synthase	KCS20 (3-KETOACYL-COA SYNTHASE 20); fatty acid elongase	Os10g28060.1	AT1G04220.1		-1.71718	-1.83863	-5.03129		0.0842083	0.276871	0.061296	0.219238	0.00127119	0.0415698		0.0137943	0.00323012	0.151816
GRMZM2G160417	11.1.10	lipid metabolism.FA synthesis and FA elongation.beta ketoacyl CoA synthase	KCS4 (3-KETOACYL-COA SYNTHASE 4); acyltransferase/ catalytic/ transferase, transferring acyl groups other than amino-acyl groups	Os05g49290.3	AT1G19440.1		-1.23229	-2.59525	-1.60231		0.88933	2.08939	0.388127	2.34542	0.551716	1.67517		2.08549e-05	1.09128e-23	0.000109351
GRMZM2G393897	11.1.10	lipid metabolism.FA synthesis and FA elongation.beta ketoacyl CoA synthase	KCS4 (3-KETOACYL-COA SYNTHASE 4); acyltransferase/ catalytic/ transferase, transferring acyl groups other than amino-acyl groups	Os05g49290.3	AT1G19440.1		-1.96772	-2.86999	-3.18366		0.129418	0.506217	0.0167598	0.122524	0.0459238	0.417267		0.000107636	0.00171816	5.85158e-05
GRMZM2G003501	11.1.10	lipid metabolism.FA synthesis and FA elongation.beta ketoacyl CoA synthase	KCS5 (3-KETOACYL-COA SYNTHASE 5); fatty acid elongase	Os02g49920.1	AT1G25450.1		-0.962152	-2.43952	-3.07529		0.377846	0.736124	0.0417714	0.226593	0.00355932	0.03		0.0314819	0.000182513	0.545115
GRMZM2G164974	11.1.10	lipid metabolism.FA synthesis and FA elongation.beta ketoacyl CoA synthase	KCS6 (3-KETOACYL-COA SYNTHASE 6); catalytic/ transferase, transferring acyl groups other than amino-acyl groups	Os03g12030.1	AT1G68530.1		-1.50747	-3.6189	-2.58451		0.13531	0.384703	0.0501086	0.615614	0.0689847	0.413779		0.0115073	4.84387e-15	0.000540528
GRMZM2G072205	11.1.3	lipid metabolism.FA synthesis and FA elongation.ketoacyl ACP synthase	FAB1 (FATTY ACID BIOSYNTHESIS 1); 3-oxoacyl-[acyl-carrier-protein] synthase/ fatty-acid synthase	Os07g42420.1	AT1G74960.2		2.6882	1.8688	-0.462998		4.38343	0.680121	2.85498	0.781696	0.978213	1.34837		4.7661e-23	1.45934e-19	0.488766
GRMZM2G124335	11.1.3	lipid metabolism.FA synthesis and FA elongation.ketoacyl ACP synthase	FAB1 (FATTY ACID BIOSYNTHESIS 1); 3-oxoacyl-[acyl-carrier-protein] synthase/ fatty-acid synthase	Os07g42420.1	AT1G74960.2		0.70217	-0.631078	0.0039968		5.72092	3.51635	10.0108	15.5039	16.5169	16.4712		0.00357252	0.000267257	1
GRMZM2G152105	11.1.3	lipid metabolism.FA synthesis and FA elongation.ketoacyl ACP synthase	FAB1 (FATTY ACID BIOSYNTHESIS 1); 3-oxoacyl-[acyl-carrier-protein] synthase/ fatty-acid synthase	Os07g42420.1	AT1G74960.2		0.172175	0.0649237	1.6871		20.8246	18.4819	26.9367	25.7514	19.8868	6.17585		0.644023	0.896261	1.91529e-08
GRMZM2G012863	11.1.3	lipid metabolism.FA synthesis and FA elongation.ketoacyl ACP synthase	KAS I (3-KETOACYL-ACYL CARRIER PROTEIN SYNTHASE I); catalytic/ fatty-acid synthase	Os06g09630.1	AT5G46290.1		0.136784	-0.795884	0.202678		4.31954	3.92881	2.15101	3.73445	2.23549	1.9425		0.829384	0.000135424	0.907641
GRMZM2G135498	11.1.3	lipid metabolism.FA synthesis and FA elongation.ketoacyl ACP synthase	KAS I (3-KETOACYL-ACYL CARRIER PROTEIN SYNTHASE I); catalytic/ fatty-acid synthase	Os06g09630.1	AT5G46290.1		-0.602787	-1.90643	-0.932606		4.39712	6.67768	1.62169	6.07942	1.32138	2.52215		0.0165101	7.15168e-22	0.032077
GRMZM2G059381	11.1.9	lipid metabolism.FA synthesis and FA elongation.long chain fatty acid CoA ligase	LACS6 (long-chain acyl-CoA synthetase 6); long-chain-fatty-acid-CoA ligase	Os12g04990.1	AT5G27600.1		-0.507327	-1.53985	-0.774819		0.604599	0.859386	0.406747	1.18267	0.479055	0.819651		0.335052	1.00127e-07	0.226696
GRMZM2G176546	11.1.9	lipid metabolism.FA synthesis and FA elongation.long chain fatty acid CoA ligase	LACS6 (long-chain acyl-CoA synthetase 6); long-chain-fatty-acid-CoA ligase	Os12g04990.3	AT3G05970.1		0.634018	0.496042	1.15691		1.14928	0.740573	1.36342	0.966732	1.96378	0.880698		0.0832267	0.0683333	0.00956394
GRMZM2G118286	11.1.9	lipid metabolism.FA synthesis and FA elongation.long chain fatty acid CoA ligase	LACS9 (LONG CHAIN ACYL-COA SYNTHETASE 9); long-chain-fatty-acid-CoA ligase	Os12g07110.2	AT1G77590.1		-0.879522	-1.09112	-0.036151		1.83056	3.36781	1.54797	3.2978	1.92629	1.97517		0.000772462	2.93874e-07	1
GRMZM2G101875	11.1.9	lipid metabolism.FA synthesis and FA elongation.long chain fatty acid CoA ligase	long-chain-fatty-acid--CoA ligase family protein / long-chain acyl-CoA synthetase family protein	Os05g04170.3	AT2G47240.2		-1.40294	-1.06488	-1.71801		0.93872	2.48235	0.514139	1.07558	0.0651588	0.21436		3.15249e-07	0.000252279	0.0710039
GRMZM2G152127	11.1.9	lipid metabolism.FA synthesis and FA elongation.long chain fatty acid CoA ligase	long-chain-fatty-acid--CoA ligase / long-chain acyl-CoA synthetase	Os01g48910.2	AT4G23850.1		-0.0579981	-0.461557	-2.00542		1.09845	1.1435	0.977899	1.34659	0.235683	0.946279		1	0.120623	0.000236044
GRMZM5G861300	11.1.9	lipid metabolism.FA synthesis and FA elongation.long chain fatty acid CoA ligase	long-chain-fatty-acid--CoA ligase / long-chain acyl-CoA synthetase	Os01g46750.1	AT4G23850.1		-1.07834	-0.532693	-1.32263		0.96679	2.04148	2.25078	3.25604	1.10368	2.76054		0.000153666	0.0175202	0.00133403
GRMZM2G079236	11.1.9	lipid metabolism.FA synthesis and FA elongation.long chain fatty acid CoA ligase	long-chain-fatty-acid--CoA ligase family protein / long-chain acyl-CoA synthetase family protein (LACS8)	Os05g25310.2	AT2G04350.2		0.323283	0.963368	0.521464		0.826695	0.660735	2.48669	1.27532	1.70971	1.19109		0.534995	5.1486e-06	0.355934
GRMZM2G446108	11.5.3	lipid metabolism.glyceral metabolism.FAD-dependent glycerol-3-phosphate dehydrogenase	SDP6 (SUGAR-DEPENDENT 6); glycerol-3-phosphate dehydrogenase	Os04g14790.1	AT3G10370.1		0.697405	0.910968	0.421771		0.673714	0.415466	0.873158	0.46437	0.463554	0.346047		0.156369	0.00224424	0.673114
GRMZM2G175453	11.10.2	lipid metabolism.glycolipid synthesis.DGDG synthase	DGD1 (DIGALACTOSYL DIACYLGLYCEROL DEFICIENT 1); UDP-galactosyltransferase/ galactolipid galactosyltransferase/ transferase, transferring glycosyl groups	Os11g05990.1	AT3G11670.1		-0.152142	0.596731	1.64462		14.9419	16.6037	21.1786	14.0043	30.8568	9.86895		0.794602	0.000221489	2.39347e-09
AC233887.1_FG006	11.10.2	lipid metabolism.glycolipid synthesis.DGDG synthase	DGD1 | DGD1 (DIGALACTOSYL DIACYLGLYCEROL DEFICIENT 1); UDP-galactosyltransferase/ galactolipid galactosyltransferase/ transferase, transferring glycosyl groups | chr3:3681679-3684495 REVERSEhighly similar to ( 998) DGDG1_LOTJA Digalactosyldiacylglycerol synthase 1, chloroplast precursor (EC 2.4.1.241) - Lotus japonicusnearly identical (1246) loc_os04g34000 12004.m08494 protein digalactosyldiacylg…	-	-		-0.497297	0.642398	0.790695		0.768947	1.08542	4.69368	3.00699	2.26216	1.30767		0.257967	0.000778135	0.0986276
GRMZM2G142873	11.10.1	lipid metabolism.glycolipid synthesis.MGDG synthase	MGD1 (MONOGALACTOSYL DIACYLGLYCEROL SYNTHASE 1); 1,2-diacylglycerol 3-beta-galactosyltransferase/ UDP-galactosyltransferase/ UDP-glycosyltransferase/ transferase, transferring glycosyl groups	Os09g25580.1	AT4G31780.2		-1.09621	-1.24814	-0.737197		8.45412	18.0743	3.87695	9.20909	4.27055	7.11872		1.42196e-08	3.46189e-12	0.0687898
GRMZM2G178892	11.10.1	lipid metabolism.glycolipid synthesis.MGDG synthase	MGD2; 1,2-diacylglycerol 3-beta-galactosyltransferase/ UDP-galactosyltransferase/ transferase, transferring glycosyl groups	Os02g55910.1	AT5G20410.1		-0.105972	0.988303	-0.624457		0.625841	0.673542	1.68125	0.847468	0.552722	0.852093		1	2.92681e-05	0.369219
GRMZM2G053322	11.10.3	lipid metabolism.glycolipid synthesis.UDP-sulfoquinovose synthase	SQD1; UDPsulfoquinovose synthase/ sulfotransferase	Os05g32140.1	AT4G33030.1		-0.520024	-1.04239	-0.703381		8.24762	11.8269	8.12254	16.7294	3.51655	5.72605		0.0295825	5.15359e-10	0.0960974
GRMZM2G014136	11.9.4.2	lipid metabolism.lipid degradation.beta-oxidation.acyl CoA DH	ACX3 (ACYL-COA OXIDASE 3); acyl-CoA oxidase	Os06g24704.1	AT1G06290.1		1.10509	1.23533	-0.00970978		0.501662	0.233209	0.934549	0.396945	0.655842	0.660271		0.0415675	1.77435e-05	1
GRMZM2G002959	11.9.4.2	lipid metabolism.lipid degradation.beta-oxidation.acyl CoA DH	ACX4 (ACYL-COA OXIDASE 4); acyl-CoA oxidase/ oxidoreductase	Os05g07090.1	AT3G51840.1		1.06273	1.41009	0.378949		0.996684	0.477138	0.71892	0.270521	0.928421	0.713953		0.00689651	1.0141e-05	0.744989
GRMZM5G862219	11.9.4.2	lipid metabolism.lipid degradation.beta-oxidation.acyl CoA DH	ACX4 (ACYL-COA OXIDASE 4); acyl-CoA oxidase/ oxidoreductase	Os01g06600.1	AT3G51840.1		0.868792	-0.139093	1.36677		1.90915	1.04546	1.48793	1.63853	2.45508	0.951977		0.00398613	0.764071	0.000803493
GRMZM2G480516	11.9.4.13	lipid metabolism.lipid degradation.beta-oxidation.acyl CoA reductase	FAR4 (FATTY ACID REDUCTASE 4); binding / catalytic/ oxidoreductase, acting on the CH-CH group of donors	Os09g39410.1	AT5G22500.1		3.27719	4.95741	3.30678		3.18237	0.328259	5.14313	0.165538	7.25251	0.732907		5.83707e-26	1.70744e-98	2.10166e-23
GRMZM2G009888	11.9.4.5	lipid metabolism.lipid degradation.beta-oxidation.acyl-CoA thioesterase	thioesterase family protein	Os04g35590.1	AT1G04290.1		-0.710634	-2.26028	-0.697176		0.426089	0.697304	0.123839	0.593293	0.129846	0.210523		0.163781	1.4868e-08	0.539489
GRMZM2G107741	11.9.4.3	lipid metabolism.lipid degradation.beta-oxidation.enoyl CoA hydratase	enoyl-CoA hydratase/isomerase family protein	Os10g40540.1	AT4G31810.1		1.60504	0.839413	0.51687		0.702714	0.231002	0.683174	0.381806	0.756768	0.528895		0.00046611	0.0112708	0.496935
GRMZM2G459755	11.9.4.9	lipid metabolism.lipid degradation.beta-oxidation.multifunctional	AIM1 (ABNORMAL INFLORESCENCE MERISTEM); enoyl-CoA hydratase	Os02g17390.1	AT4G29010.1		0.886852	1.35868	2.16749		0.777215	0.420312	0.712101	0.277676	0.493731	0.109903		0.0459794	1.86714e-05	0.00141858
GRMZM5G854613	11.9.4.9	lipid metabolism.lipid degradation.beta-oxidation.multifunctional	AIM1 (ABNORMAL INFLORESCENCE MERISTEM); enoyl-CoA hydratase	Os02g17390.1	AT4G29010.1		-0.204407	1.31937	0.998988		1.03137	1.18835	1.51177	0.605782	1.05627	0.528508		0.86735	4.88283e-08	0.0831068
GRMZM2G106250	11.9.4.9	lipid metabolism.lipid degradation.beta-oxidation.multifunctional	3-hydroxybutyryl-CoA dehydrogenase, putative	Os01g58380.1	AT3G15290.1		0.561096	-0.531396	-1.89668		1.08293	0.733994	2.06169	2.97981	0.302975	1.12814		0.172309	0.0207985	8.45615e-05
GRMZM2G172098	11.9.2	lipid metabolism.lipid degradation.lipases	esterase/lipase/thioesterase family protein	Os12g01030.1	AT2G39420.1		-1.43388	-0.827079	-0.288973		1.30581	3.52794	0.823766	1.46143	0.25009	0.305552		4.24854e-09	0.00198293	0.924371
GRMZM2G145814	11.9.2	lipid metabolism.lipid degradation.lipases	lipase class 3 family protein	Os01g71010.1	AT5G18640.1		0.863483	1.39555	0.860344		0.628216	0.345282	1.28787	0.489518	0.511921	0.281977		0.0811619	5.72025e-08	0.217394
GRMZM2G058149	11.9.2.1	lipid metabolism.lipid degradation.lipases.triacylglycerol lipase	lipase class 3 family protein	Os10g41270.1	AT4G16820.1		1.07217	4.31395	0.534874		0.0499627	0.0237625	0.240117	0.0120724	0.244642	0.168857		0.647603	1.29506e-09	0.663939
GRMZM2G097704	11.9.2.1	lipid metabolism.lipid degradation.lipases.triacylglycerol lipase	lipase class 3 family protein	Os02g43700.1	AT4G16820.1		1.12295	4.28749	1.2474		0.505506	0.232106	0.822315	0.0421089	0.414367	0.174535		0.0356888	3.05217e-27	0.0951247
GRMZM2G165179	11.9.2.1	lipid metabolism.lipid degradation.lipases.triacylglycerol lipase	lipase class 3 family protein	Os02g18480.1	AT4G10955.1		-0.910215	-1.46835	-2.20824		0.203018	0.381536	0.20622	0.570621	0.0921203	0.425698		0.147449	0.000113021	0.00457164
GRMZM2G176542	11.9.2.1	lipid metabolism.lipid degradation.lipases.triacylglycerol lipase	lipase class 3 family protein	Os01g67420.1	AT1G05790.2		-2.36755	-2.97439	-0.560715		0.0859896	0.44376	0.0194961	0.153225	0.00508475	0.0075		3.08829e-05	0.000334019	1
GRMZM2G353444	11.9.2.1	lipid metabolism.lipid degradation.lipases.triacylglycerol lipase	lipase class 3 family protein	Os05g32380.1	AT2G30550.2		-2.62644	-1.15099	-2.86482		0.824702	5.09254	1.67907	3.72865	0.915793	6.67105		1.60598e-28	2.793e-08	1.56632e-15
GRMZM2G368610	11.9.2.1	lipid metabolism.lipid degradation.lipases.triacylglycerol lipase	lipase class 3 family protein	Os10g41270.1	AT4G16820.1		4.0592	4.02612	-3.34228		0.226634	0.0135952	0.097559	0.00598802	0.00508475	0.0515698		0.000433178	0.000204974	0.27742
GRMZM5G813055	11.9.2.1	lipid metabolism.lipid degradation.lipases.triacylglycerol lipase	lipase class 3 family protein	Os04g41200.1	AT1G05790.2		0.0352694	-0.269358	2.09976		0.334121	0.326052	0.899758	1.08445	0.948984	0.221395		1	0.482277	4.03048e-05
GRMZM2G331720	11.9.2.1	lipid metabolism.lipid degradation.lipases.triacylglycerol lipase	lipase, putative	Os01g51360.1	AT2G42690.1		-1.15209	-1.60687	-1.15777		1.38185	3.07097	2.11459	6.44084	2.61287	5.82965		9.21904e-06	6.3142e-17	0.00114715
GRMZM2G179777	11.9.2.1	lipid metabolism.lipid degradation.lipases.triacylglycerol lipase	LOCATED IN: cellular_component unknown; EXPRESSED IN: 17 plant structures; EXPRESSED DURING: 13 growth stages; BEST Arabidopsis thaliana protein match is: lipase class 3 family protein (TAIR:AT2G05260.1); Has 115 Blast hits to 115 proteins in 7 species: Archae - 0; Bacteria - 0; Metazoa - 0; Fungi - 0; Plants - 115; Viruses - 0; Other Eukaryotes - 0 (source: NCBI BLink).	Os07g39810.1	AT5G50890.1		2.90704	3.37099	3.59628		0.203949	0.0271903	0.156126	0.0150905	0.130789	0.010814		0.00330857	1.35781e-05	0.0107058
GRMZM2G061969	11.9.3	lipid metabolism.lipid degradation.lysophospholipases	PLDALPHA1 (PHOSPHOLIPASE D ALPHA 1); phospholipase D	Os01g07760.2	AT3G15730.1		-1.68035	-1.07785	-1.08756		1.49806	4.80136	2.51509	5.30907	2.32823	4.94781		1.82172e-13	2.77677e-08	0.00286349
GRMZM2G442551	11.9.3	lipid metabolism.lipid degradation.lysophospholipases	PLDALPHA2 (phosphlipase d alpha 2); phospholipase D	Os06g40190.1	AT3G15730.1		0.0591652	2.25669	2.37907		0.331408	0.318092	0.200776	0.0420126	1.82252	0.350349		1	0.00023831	1.21357e-08
GRMZM2G401664	11.9.3	lipid metabolism.lipid degradation.lysophospholipases	1-phosphatidylinositol phosphodiesterase-related	Os09g36520.1	AT4G38690.1		-1.16789	-0.513057	-1.62659		0.451742	1.01499	1.13707	1.62268	2.596	8.01599		0.00195101	0.0600624	2.11289e-06
GRMZM2G044060	11.9.3	lipid metabolism.lipid degradation.lysophospholipases	transducin family protein / WD-40 repeat family protein	Os07g03160.1	AT3G18860.1		1.15301	0.310618	0.640371		1.09276	0.491401	1.12278	0.905294	1.5658	1.00453		0.00208691	0.353946	0.256236
GRMZM2G064967	11.9.3.2	lipid metabolism.lipid degradation.lysophospholipases.carboxylesterase	SOBER1 (SUPPRESSOR OF AVRBST-ELICITED RESISTANCE 1); carboxylesterase	Os04g57370.1	AT4G22300.1		0.990642	0.290327	0.363948		2.03579	1.02452	1.15913	0.947838	1.93339	1.50232		0.000868821	0.387524	0.629765
GRMZM2G015692	11.9.3.2	lipid metabolism.lipid degradation.lysophospholipases.carboxylesterase	phospholipase/carboxylesterase family protein	Os01g42690.2	AT1G52700.1		1.37849	2.87465	2.36731		0.313514	0.120584	0.793698	0.108218	0.716972	0.138953		0.0435487	6.84923e-17	3.13773e-05
GRMZM2G080521	11.9.3.2	lipid metabolism.lipid degradation.lysophospholipases.carboxylesterase	phospholipase/carboxylesterase family protein	Os01g07960.3	AT5G20060.3		1.94275	1.87697	1.4092		3.51862	0.915263	1.7048	0.464141	1.54351	0.581163		2.30922e-13	5.22286e-15	0.00167801
GRMZM5G830695	11.9.3.2	lipid metabolism.lipid degradation.lysophospholipases.carboxylesterase	phospholipase/carboxylesterase family protein	Os01g07960.3	AT5G20060.3		0.974661	1.1892	1.55847		5.49587	2.79662	6.01236	2.63669	5.84323	1.98384		2.50052e-05	1.18206e-11	4.11699e-06
GRMZM2G013324	11.9.3.3	lipid metabolism.lipid degradation.lysophospholipases.glycerophosphodiester phosphodiesterase	SHV3 (SHAVEN 3); glycerophosphodiester phosphodiesterase/ kinase	Os02g37590.1	AT4G26690.1		-1.46059	-1.21976	-1.85204		0.720352	1.98256	0.186525	0.43443	0.234145	0.845291		6.2027e-07	0.00488286	0.00054434
GRMZM2G018416	11.9.3.3	lipid metabolism.lipid degradation.lysophospholipases.glycerophosphodiester phosphodiesterase	SHV3 (SHAVEN 3); glycerophosphodiester phosphodiesterase/ kinase	Os02g37590.1	AT4G26690.1		-1.17587	-0.644525	-1.04245		1.60349	3.62275	0.401039	0.626914	0.236626	0.487384		1.92463e-06	0.0913438	0.154423
GRMZM2G058227	11.9.3.3	lipid metabolism.lipid degradation.lysophospholipases.glycerophosphodiester phosphodiesterase	glycerophosphoryl diester phosphodiesterase family protein	Os03g40670.1	AT5G08030.1		0.68528	1.58015	0.367729		3.01423	1.87451	4.96803	1.66155	0.377944	0.292907		0.0113531	2.63148e-18	0.868444
GRMZM2G116876	11.9.3.5	lipid metabolism.lipid degradation.lysophospholipases.phosphoinositide phospholipase C	hydrolase, acting on ester bonds	Os03g61130.1	AT1G07230.1		-0.428432	-1.29292	-1.8939		1.17731	1.58439	0.838847	2.05537	0.344719	1.2811		0.317885	7.17007e-08	4.24979e-05
GRMZM2G139041	11.9.3.5	lipid metabolism.lipid degradation.lysophospholipases.phosphoinositide phospholipase C	hydrolase, acting on ester bonds	Os03g61130.1	AT1G07230.1		-0.690181	-0.958132	-1.62702		0.56877	0.917703	0.86668	1.68378	0.487687	1.50634		0.100927	0.00015074	0.000378491
GRMZM2G081719	11.9.3.5	lipid metabolism.lipid degradation.lysophospholipases.phosphoinositide phospholipase C	phosphoesterase family protein	Os01g01190.1	AT3G48610.1		-2.16881	-2.33137	-0.679063		0.220655	0.992186	0.23954	1.20556	0.154327	0.247093		2.34416e-08	6.00832e-14	0.488205
GRMZM2G105362	11.9.3.4	lipid metabolism.lipid degradation.lysophospholipases.phospholipase A2	PLA2-ALPHA; phospholipase A2	Os03g50030.1	AT2G06925.1		-1.84274	-1.68147	-2.16874		0.171385	0.614746	0.214543	0.688159	0.180458	0.811395		8.98122e-05	2.61809e-06	7.74168e-05
GRMZM2G140811	11.9.3.1	lipid metabolism.lipid degradation.lysophospholipases.phospholipase D	ATPLDDELTA; phospholipase D	Os09g37100.1	AT4G35790.2		-0.170808	-0.794635	-1.86232		0.14668	0.165116	0.238795	0.414222	0.154462	0.561612		1	0.0740155	0.00683092
GRMZM2G145944	11.9.3.1	lipid metabolism.lipid degradation.lysophospholipases.phospholipase D	ATPLDDELTA; phospholipase D	Os07g15680.1	AT4G35790.2		-0.278822	-0.782505	-0.117384		0.325076	0.394383	0.645744	1.11075	0.357649	0.387965		0.787153	0.00716412	1
GRMZM2G010868	11.6	lipid metabolism.lipid transfer proteins etc	LP1; calmodulin binding	Os11g24070.1	AT2G38540.1		-0.767196	-4.1805	-1.84944		2.63934	4.49206	0.208985	3.7894	0.669211	2.41157		0.00237827	7.07241e-55	5.4374e-06
GRMZM2G101958	11.6	lipid metabolism.lipid transfer proteins etc	LP1; calmodulin binding	Os12g02310.1	AT5G59320.1		-0.834102	-3.31514	-1.74329		3.24543	5.78577	0.15604	1.55308	3.26495	10.9309		0.000326571	1.15419e-25	4.14974e-08
GRMZM2G107839	11.6	lipid metabolism.lipid transfer proteins etc	LTP3 (LIPID TRANSFER PROTEIN 3); lipid binding	Os12g02340.1	AT5G59320.1		-0.882563	-3.60887	-1.23855		2.91983	5.38313	0.130886	1.59689	0.413301	0.975233		0.000192147	7.13369e-29	0.02082
GRMZM2G083725	11.6	lipid metabolism.lipid transfer proteins etc	LTPG1 (GLYCOSYLPHOSPHATIDYLINOSITOL-ANCHORED LIPID PROTEIN TRANSFER 1)	Os08g42040.2	AT1G27950.1		-1.02674	-3.91723	-2.08656		0.264244	0.538374	0.0194961	0.294546	0.0569985	0.242093		0.0399565	5.4648e-09	0.033392
GRMZM2G126397	11.6	lipid metabolism.lipid transfer proteins etc	lipid transfer protein, putative	Os01g60740.2	AT5G01870.1		-0.399976	-4.17861	-3.13677		0.00686892	0.00906344	0.001	0.0181087	0.103356	0.90907		1	0.127641	5.73818e-08
GRMZM5G898755	11.6	lipid metabolism.lipid transfer proteins etc	LTPL26 - Protease inhibitor/seed storage/LTP family protein precursor, expressed	Os12g02300.1	AT4G33355.1		-3.26534	2.48197	-4.3539		0.001	0.00961539	0.00558659	0.001	0.0331126	0.677093		0.787153	0.897325	1.18252e-09
GRMZM2G159890	11.3	lipid metabolism.Phospholipid synthesis	ATS1; glycerol-3-phosphate O-acyltransferase	Os10g42720.1	AT1G32200.2		-0.602595	-0.822142	0.711862		5.06539	7.69152	2.78276	4.92001	3.21413	1.96233		0.012704	3.05638e-05	0.14428
GRMZM2G064590	11.3	lipid metabolism.Phospholipid synthesis	GPAT5 (GLYCEROL-3-PHOSPHATE ACYLTRANSFERASE 5); 1-acylglycerol-3-phosphate O-acyltransferase/ acyltransferase/ organic anion transmembrane transporter	Os10g27330.1	AT2G38110.1		-2.13821	-4.50273	-3.49735		0.0779332	0.343075	0.00557236	0.126327	0.0117073	0.132209		0.000860159	3.41421e-05	0.0159489
GRMZM2G083195	11.3	lipid metabolism.Phospholipid synthesis	GPAT6 (GLYCEROL-3-PHOSPHATE ACYLTRANSFERASE 6); 1-acylglycerol-3-phosphate O-acyltransferase/ acyltransferase	Os01g63580.1	AT2G38110.1		-0.789551	-0.98797	-2.09486		0.0567327	0.0980645	0.142045	0.281732	0.752719	3.2155		0.588194	0.0631923	6.31685e-08
GRMZM2G060886	11.3	lipid metabolism.Phospholipid synthesis	XPL1 (XIPOTL 1); methyltransferase/ phosphoethanolamine N-methyltransferase	Os01g50030.1	AT1G48600.2		0.147396	1.07699	2.28675		2.21258	1.99769	3.85738	1.82846	2.54418	0.521395		0.824014	1.49672e-08	1.1497e-08
GRMZM2G122296	11.3	lipid metabolism.Phospholipid synthesis	XPL1 (XIPOTL 1); methyltransferase/ phosphoethanolamine N-methyltransferase	Os01g50030.1	AT3G18000.1		3.98975	5.04814	2.73605		1.44992	0.0912663	3.62962	0.109703	2.16684	0.325233		7.91173e-20	3.8466e-88	4.6373e-11
GRMZM2G089860	11.3	lipid metabolism.Phospholipid synthesis	diacylglycerol kinase family protein	Os03g03400.1	AT2G46090.1		0.326429	-0.846198	0.220323		2.65721	2.11915	1.63935	2.94716	0.871815	0.748342		0.375538	0.000105284	0.937248
GRMZM5G812553	11.3	lipid metabolism.Phospholipid synthesis	diacylglycerol kinase family protein	Os03g03400.1	AT2G46090.1		0.325972	-0.847428	0.220323		2.65034	2.11434	1.63796	2.94716	0.871815	0.748342		0.366607	0.000105284	0.937248
GRMZM2G154016	11.3	lipid metabolism.Phospholipid synthesis	LPAT_MAIZE 1-acyl-sn-glycerol-3-phosphate acyltransferase PLS1 (EC 2.3.1.51) (Phospholipid synthesis protein 1) - Zea mays (Maize)	-	-		0.86882	1.5348	0.655882		0.260725	0.142772	0.475299	0.164038	0.081943	0.0520082		0.259797	5.29685e-05	0.888436
GRMZM2G170400	11.3	lipid metabolism.Phospholipid synthesis	methyltransferase/ phosphoethanolamine N-methyltransferase	Os05g47540.1	AT3G18000.1		-0.149698	0.0535389	1.09389		33.7394	37.4283	20.2892	19.5501	9.72707	4.55709		0.814664	0.929624	0.00180224
GRMZM2G039385	11.3	lipid metabolism.Phospholipid synthesis	phosphatidyl serine synthase family protein	Os05g48060.1	AT1G15110.1		0.178945	1.10728	0.0107832		0.440487	0.389104	1.55594	0.722215	0.687559	0.682439		0.984036	4.32185e-06	1
GRMZM2G095757	11.3	lipid metabolism.Phospholipid synthesis	phosphatidyl serine synthase family protein	Os01g02890.1	AT1G15110.1		-0.830968	-0.943627	-1.75269		0.158538	0.28202	0.50686	0.974872	0.130517	0.439826		0.263768	0.0019253	0.0187755
GRMZM2G005886	11.3.10	lipid metabolism.Phospholipid synthesis.(S)-coclaurine-N-methyltransferase	coclaurine N-methyltransferase, putative	Os06g37610.1	AT4G33110.1		-0.745457	-0.565259	-0.322267		3.81246	6.39162	5.73736	8.48931	3.3168	4.14698		0.00131202	0.00261114	0.673114
GRMZM2G037104	11.3.1	lipid metabolism.Phospholipid synthesis.1-acylglycerol-3-phosphate O-acyltransferase	LPAT2; 1-acylglycerol-3-phosphate O-acyltransferase	Os11g41900.1	AT3G57650.1		-0.41419	-1.20438	-2.25844		1.292	1.72166	0.977267	2.252	0.341103	1.63209		0.303095	2.63816e-07	8.13767e-07
GRMZM5G878139	11.3.1	lipid metabolism.Phospholipid synthesis.1-acylglycerol-3-phosphate O-acyltransferase	LPAT2; 1-acylglycerol-3-phosphate O-acyltransferase	Os11g41900.1	AT3G57650.1		0.805337	1.13444	0.953293		1.22009	0.698172	1.71706	0.782142	0.536064	0.276852		0.0267819	1.09137e-06	0.208539
GRMZM2G014981	11.3.1	lipid metabolism.Phospholipid synthesis.1-acylglycerol-3-phosphate O-acyltransferase	LPAT5; acyltransferase	Os05g42270.1	AT3G18850.4		2.66107	2.90796	1.37053		0.0286632	0.00453172	0.28144	0.0374974	1.2351	0.477674		0.471792	2.0086e-07	0.00458683
GRMZM2G135027	11.3.1	lipid metabolism.Phospholipid synthesis.1-acylglycerol-3-phosphate O-acyltransferase	LPAT5; acyltransferase	Os01g57360.1	AT3G18850.4		-0.509403	-1.0554	-1.51507		1.66457	2.36945	1.98785	4.13134	2.11373	6.04128		0.132066	1.83201e-07	1.98258e-05
GRMZM2G110646	11.3.4	lipid metabolism.Phospholipid synthesis.CDP-diacylglycerol-inositol 3-phosphatidyltransferase	ATPIS1 (PHOSPHATIDYLINOSITOL SYNTHASE 1); CDP-diacylglycerol-inositol 3-phosphatidyltransferase	Os02g03110.2	AT1G68000.1		-0.318566	-1.00031	-1.27328		1.89918	2.36845	0.99467	1.98977	0.749162	1.8108		0.44813	3.25473e-05	0.0063013
GRMZM2G100333	11.3.2	lipid metabolism.Phospholipid synthesis.choline kinase	emb1187 (embryo defective 1187); kinase/ phosphotransferase, alcohol group as acceptor	Os09g26700.1	AT2G26830.1		-0.0363843	0.882396	1.38174		0.163923	0.168109	0.978503	0.530805	0.759782	0.29157		1	0.00199593	0.0131278
GRMZM2G469409	11.3.2	lipid metabolism.Phospholipid synthesis.choline kinase	emb1187 (embryo defective 1187); kinase/ phosphotransferase, alcohol group as acceptor	Os09g26700.1	AT2G26830.1		-0.277877	0.690771	-0.45252		0.392635	0.476034	1.87506	1.16164	0.376642	0.515407		0.829384	0.00349165	0.673114
GRMZM2G014303	11.3.2	lipid metabolism.Phospholipid synthesis.choline kinase	choline kinase, putative	Os05g45880.1	AT1G74320.1		3.23418	5.34049	-0.932713		0.436817	0.0464211	1.70812	0.0421571	0.0483668	0.0923256		2.04179e-06	1.82097e-56	0.60034
GRMZM2G425249	11.3.2	lipid metabolism.Phospholipid synthesis.choline kinase	choline kinase, putative	Os01g51920.1	AT1G74320.1		3.65781	5.97341	1.31625		1.52892	0.121136	3.78354	0.0602176	1.43909	0.577907		1.17613e-18	1.70744e-98	0.00628184
GRMZM2G156162	11.3.9	lipid metabolism.Phospholipid synthesis.choline monooxygenase	choline monooxygenase, putative (CMO-like)	Os06g48510.1	AT4G29890.1		-0.484854	-1.14004	0.358168		0.84989	1.18937	0.810786	1.78687	0.50944	0.397442		0.251656	4.27862e-06	0.829508
GRMZM2G132898	11.3.6	lipid metabolism.Phospholipid synthesis.choline-phosphate cytidylyltransferase	catalytic/ choline-phosphate cytidylyltransferase/ nucleotidyltransferase	Os10g42790.1	AT4G15130.1		-0.582944	-0.855542	-0.608563		0.902891	1.35244	0.608691	1.10139	0.491048	0.748721		0.129976	0.00352464	0.494513
GRMZM2G171229	11.3.6	lipid metabolism.Phospholipid synthesis.choline-phosphate cytidylyltransferase	catalytic/ choline-phosphate cytidylyltransferase/ nucleotidyltransferase	Os08g06450.1	AT2G32260.1		5.88527	4.47731	3.34618		0.0591077	0.001	0.200605	0.00900613	0.0101695	0.001		0.0558637	1.50514e-08	0.673114
GRMZM2G085926	11.3.6	lipid metabolism.Phospholipid synthesis.choline-phosphate cytidylyltransferase	cholinephosphate cytidylyltransferase, putative / phosphorylcholine transferase, putative / CTP:phosphocholine cytidylyltransferase, putative	Os02g07720.2	AT2G32260.1		-0.766066	-0.888061	-0.888165		2.71825	4.62273	3.69131	6.83146	2.90613	5.37872		0.0020635	1.88351e-06	0.0228542
GRMZM2G045970	11.3.6	lipid metabolism.Phospholipid synthesis.choline-phosphate cytidylyltransferase	PECT1 (PHOSPHORYLETHANOLAMINE CYTIDYLYLTRANSFERASE 1); ethanolamine-phosphate cytidylyltransferase	Os12g02820.1	AT2G38670.1		0.0474186	-1.09737	-1.24282		0.518778	0.502004	0.424411	0.908091	0.102885	0.243488		1	0.000378017	0.150549
GRMZM2G103281	11.3.6	lipid metabolism.Phospholipid synthesis.choline-phosphate cytidylyltransferase	PECT1 (PHOSPHORYLETHANOLAMINE CYTIDYLYLTRANSFERASE 1); ethanolamine-phosphate cytidylyltransferase	Os12g02820.1	AT2G38670.1		1.32593	1.19304	1.22483		0.77166	0.307809	0.384578	0.168207	0.304389	0.130233		0.0013233	0.00507669	0.211331
GRMZM2G155357	11.3.6	lipid metabolism.Phospholipid synthesis.choline-phosphate cytidylyltransferase	PECT1 (PHOSPHORYLETHANOLAMINE CYTIDYLYLTRANSFERASE 1); ethanolamine-phosphate cytidylyltransferase	-	-		-0.88897	-0.858584	-0.895877		1.74642	3.23411	3.37593	6.12142	2.67598	4.9793		0.000712124	6.41494e-06	0.0283722
GRMZM2G128214	11.3.5	lipid metabolism.Phospholipid synthesis.diacylglycerol kinase	ATDGK7 (Diacylglycerol kinase 7); diacylglycerol kinase	Os02g54650.1	AT2G18730.1		0.559357	1.08889	0.615982		1.16535	0.790815	2.3144	1.08805	1.78459	1.16442		0.166258	3.65017e-07	0.26925
GRMZM2G106578	11.3.5	lipid metabolism.Phospholipid synthesis.diacylglycerol kinase	diacylglycerol kinase, putative	Os04g54200.1	AT2G20900.3		1.91714	2.991	2.52673		1.96067	0.519144	1.24313	0.156363	0.942732	0.163594		9.25332e-10	1.76903e-24	2.35914e-06
GRMZM2G452529	11.3.3	lipid metabolism.Phospholipid synthesis.phosphatidate cytidylyltransferase	ATCDS1; phosphatidate cytidylyltransferase	Os01g55360.3	AT1G62430.1		0.700242	0.879315	0.155275		2.68607	1.65319	5.33314	2.89923	2.52976	2.27163		0.0129908	1.21097e-06	0.950739
GRMZM2G133885	11.3.8	lipid metabolism.Phospholipid synthesis.phosphatidylserine decarboxylase	PSD3 (phosphatidylserine decarboxylase 3); phosphatidylserine decarboxylase	Os01g72940.1	AT4G25970.1		1.50067	2.86548	2.61775		1.25762	0.444428	3.72323	0.510886	1.45026	0.236279		2.27214e-05	5.37573e-44	7.3632e-09
GRMZM2G169089	11.4	lipid metabolism.TAG synthesis	TAG1 (TRIACYLGLYCEROL BIOSYNTHESIS DEFECT 1); diacylglycerol O-acyltransferase	Os06g36800.1	AT2G19450.1		1.58819	1.25512	0.0382106		0.65001	0.216186	1.52671	0.639628	0.455988	0.44407		0.000658152	2.37637e-07	1
GRMZM2G031568	11.7	lipid metabolism.unassigned	esterase/lipase/thioesterase family protein	Os01g26039.1	AT1G54570.1		-0.826342	-1.2408	-1.26295		2.71054	4.80628	2.22868	5.26703	11.0723	26.572		0.000817586	2.12214e-10	4.23045e-05
GRMZM2G136803	2.2.2.4	major CHO metabolism.degradation.starch.D enzyme	DPE2 (DISPROPORTIONATING ENZYME 2); 4-alpha-glucanotransferase/ heteroglycan binding	Os07g46790.1	AT2G40840.1		1.77197	1.90904	1.84581		28.0557	8.21495	39.2729	10.4572	17.8916	4.97744		8.58289e-19	7.30842e-39	8.87241e-11
GRMZM2G040968	2.2.2.3	major CHO metabolism.degradation.starch.glucan water dikinase	ATGWD3; carbohydrate kinase/ catalytic/ phosphoglucan, water dikinase	Os12g20150.1	AT5G26570.1		0.215615	0.357052	1.6483		5.1749	4.45651	7.19901	5.62068	8.22518	2.62395		0.55741	0.0746602	2.85942e-07
GRMZM2G412611	2.2.2.3	major CHO metabolism.degradation.starch.glucan water dikinase	SEX1 (STARCH EXCESS 1); alpha-glucan, water dikinase	Os06g30310.1	AT1G10760.1		0.569626	1.351	1.86939		6.54355	4.40899	19.11	7.49146	7.26635	1.98872		0.0192456	7.87884e-19	7.99028e-09
GRMZM2G150796	2.2.2.8	major CHO metabolism.degradation.starch.ISA3	ISA3 (ISOAMYLASE 3); alpha-amylase/ isoamylase	Os09g29404.1	AT4G09020.1		0.615776	0.815433	0.516353		1.58097	1.03171	2.24028	1.27301	1.36938	0.957384		0.0716477	0.000213746	0.369219
GRMZM2G422938	2.2.2.1	major CHO metabolism.degradation.starch.starch cleavage	AMY2 (ALPHA-AMYLASE-LIKE 2); alpha-amylase/ calcium ion binding / catalytic/ cation binding	Os04g33040.1	AT1G76130.1		0.792711	1.06128	0.238479		1.29527	0.747705	1.76303	0.84486	0.588091	0.498488		0.0241534	4.57827e-06	1
GRMZM5G863596	2.2.2.1	major CHO metabolism.degradation.starch.starch cleavage	AMY3 (ALPHA-AMYLASE-LIKE 3); alpha-amylase	Os01g51754.1	AT1G69830.1		0.886698	0.884385	0.83497		5.47662	2.96203	8.74452	4.73707	6.2437	3.50018		0.000228869	1.49052e-07	0.0251875
GRMZM2G025833	2.2.2.1	major CHO metabolism.degradation.starch.starch cleavage	BAM1 (BETA-AMYLASE 1); beta-amylase	Os10g32810.1	AT3G23920.1		-4.51945	1.18959	0.466281		0.001	0.0229346	0.431984	0.189394	0.0149399	0.010814		0.566472	0.00282524	1
GRMZM2G450125	2.2.2.1	major CHO metabolism.degradation.starch.starch cleavage	BAM1 (BETA-AMYLASE 1); beta-amylase	Os03g04770.1	AT3G23920.1		-0.0670917	2.31472	1.37082		3.09876	3.24627	38.0531	7.64874	12.1622	4.70279		1	9.7359e-56	2.91908e-05
GRMZM5G803981	2.2.2.1	major CHO metabolism.degradation.starch.starch cleavage	BAM6 (BETA-AMYLASE 6); beta-amylase/ catalytic/ cation binding	Os07g35880.1	AT2G32290.1		-0.117475	0.45239	1.25826		2.67746	2.9046	7.64425	5.58666	5.94895	2.48694		1	0.0156019	0.000430373
GRMZM2G446515	2.2.2.1	major CHO metabolism.degradation.starch.starch cleavage	BAM7 (BETA-AMYLASE 7); beta-amylase/ catalytic/ cation binding	Os09g39570.1	-		-0.761953	2.18097	0.500954		0.198267	0.336219	0.367989	0.0811516	0.14711	0.103953		0.303621	1.55098e-06	0.842047
GRMZM2G082034	2.2.2.1	major CHO metabolism.degradation.starch.starch cleavage	BMY3; beta-amylase/ catalytic/ cation binding	Os03g22790.1	AT5G18670.1		-0.452407	1.47044	-0.575331		0.313451	0.428901	3.06538	1.10621	1.43509	2.13831		0.502579	1.97282e-13	0.290791
GRMZM2G007939	2.2.2.1	major CHO metabolism.degradation.starch.starch cleavage	CT-BMY (CHLOROPLAST BETA-AMYLASE); beta-amylase	Os10g41550.1	AT4G17090.1		1.3418	2.21271	1.65785		22.5157	8.88308	44.3155	9.5601	51.6426	16.3662		1.31396e-11	9.58952e-52	3.12507e-10
GRMZM2G085577	2.2.2.2	major CHO metabolism.degradation.starch.starch phosphorylase	PHS2 (ALPHA-GLUCAN PHOSPHORYLASE 2); phosphorylase/ transferase, transferring glycosyl groups	Os01g63270.1	AT3G46970.1		1.66751	2.74172	1.95239		6.60585	2.07949	20.3037	3.03554	16.532	4.27169		5.06347e-13	5.57554e-70	2.38851e-11
GRMZM2G074158	2.2.2.2	major CHO metabolism.degradation.starch.starch phosphorylase	glucan phosphorylase, putative	Os03g55090.1	AT3G29320.1		3.58198	4.70344	4.0141		2.32554	0.194196	2.89817	0.111236	6.33511	0.392093		1.88772e-23	9.12802e-72	1.92192e-29
GRMZM2G156356	2.2.2.6	major CHO metabolism.degradation.starch.transporter	(MEX1)RCP1 (ROOT CAP 1); maltose transmembrane transporter	Os04g51330.1	AT5G17520.1		1.49412	1.41271	2.15811		4.2372	1.5042	2.53966	0.953912	3.73126	0.835988		1.81122e-09	1.54727e-11	1.0717e-09
GRMZM2G169320	2.2.1.1	major CHO metabolism.degradation.sucrose.fructokinase	kinase, pfkB family, putative, expressed	Os03g06880.1	AT1G06730.1		0.648568	-1.01127	0.0875497		0.679523	0.433477	0.387842	0.781768	1.34847	1.26907		0.204453	0.00227716	1
GRMZM2G051677	2.2.1.1	major CHO metabolism.degradation.sucrose.fructokinase	pfkB-type carbohydrate kinase family protein	Os08g02120.1	AT4G10260.1		0.904773	3.23704	0.370737		3.97154	2.12127	2.09964	0.222689	0.392715	0.303721		0.000246948	2.48108e-38	0.724012
GRMZM2G072091	2.2.1.1	major CHO metabolism.degradation.sucrose.fructokinase	pfkB-type carbohydrate kinase family protein	Os06g12600.1	AT1G66430.1		3.30427	3.05903	3.54911		9.08717	0.919911	2.02818	0.243358	4.34464	0.371163		1.54635e-39	9.85559e-35	6.61988e-22
GRMZM2G086845	2.2.1.1	major CHO metabolism.degradation.sucrose.fructokinase	pfkB-type carbohydrate kinase family protein	Os01g66940.1	AT2G31390.1		-0.901194	0.902475	1.65688		0.522679	0.97616	0.381899	0.204304	1.64652	0.522151		0.0284256	0.0375531	0.000181879
GRMZM2G466780	2.2.1.1	major CHO metabolism.degradation.sucrose.fructokinase	pfkB-type carbohydrate kinase family protein	Os01g63220.2	AT3G54090.1		-0.587076	-1.80196	-0.895661		0.896953	1.3474	0.32857	1.14571	0.143563	0.267093		0.149597	2.00148e-09	0.367603
GRMZM2G068913	2.2.1.4	major CHO metabolism.degradation.sucrose.hexokinase	HKL1 (HEXOKINASE-LIKE 1); ATP binding / fructokinase/ glucokinase/ hexokinase	Os01g71320.1	AT1G50460.1		0.526561	1.62063	-0.229921		0.11495	0.079799	0.241008	0.0783744	0.0567628	0.0665698		0.891222	0.00260141	1
GRMZM2G058745	2.2.1.4	major CHO metabolism.degradation.sucrose.hexokinase	HXK1 (HEXOKINASE 1); ATP binding / fructokinase/ glucokinase/ hexokinase	Os05g44760.1	AT4G29130.1		0.440593	1.48329	-0.157216		0.255	0.187892	0.285687	0.102182	0.133157	0.148488		0.71671	0.00258625	1
GRMZM2G104081	2.2.1.4	major CHO metabolism.degradation.sucrose.hexokinase	HXK1 (HEXOKINASE 1); ATP binding / fructokinase/ glucokinase/ hexokinase	Os01g09460.1	AT4G29130.1		1.72727	1.39998	0.621803		1.79535	0.542238	1.29341	0.49012	0.608183	0.395233		4.10707e-08	4.8207e-08	0.453893
GRMZM2G432801	2.2.1.4	major CHO metabolism.degradation.sucrose.hexokinase	HXK1 (HEXOKINASE 1); ATP binding / fructokinase/ glucokinase/ hexokinase	Os01g53930.1	AT4G29130.1		1.58923	1.92413	-0.244546		0.42401	0.140919	0.296888	0.0782299	0.170288	0.201744		0.00568701	9.68406e-05	0.939508
GRMZM5G856653	2.2.1.4	major CHO metabolism.degradation.sucrose.hexokinase	HXK1 (HEXOKINASE 1); ATP binding / fructokinase/ glucokinase/ hexokinase	Os01g53930.1	AT4G29130.1		2.81467	4.81978	3.42545		4.78311	0.679845	2.79925	0.0991157	4.40627	0.410116		1.576e-25	4.06155e-72	6.96657e-21
GRMZM2G051806	2.2.1.4	major CHO metabolism.degradation.sucrose.hexokinase	HXK2 (HEXOKINASE 2); ATP binding / fructokinase/ glucokinase/ hexokinase	Os05g09500.1	AT2G19860.1		0.634351	-0.111676	-1.65746		0.0149254	0.00961539	0.0027933	0.00301811	0.586553	1.85035		1	1	6.44832e-05
GRMZM2G139300	2.2.1.3.2	major CHO metabolism.degradation.sucrose.invertases.cell wall	AtcwINV2 (Arabidopsis thaliana cell wall invertase 2); hydrolase, hydrolyzing O-glycosyl compounds	Os02g33110.1	AT3G52600.1		-1.49646	-0.641485	-1.60558		2.60148	7.34005	2.6145	4.07846	1.00625	3.06221		9.76546e-13	0.00207688	1.03261e-05
GRMZM2G018716	2.2.1.3.2	major CHO metabolism.degradation.sucrose.invertases.cell wall	ATFRUCT5 (BETA-FRUCTOFURANOSIDASE 5); hydrolase, hydrolyzing O-glycosyl compounds / levanase	Os09g08072.1	AT1G55120.1		0	1.72472	-3.37948		0.001	0.001	0.704982	0.213298	0.001	0.010407		1	1.23995e-07	0.993909
GRMZM2G174249	2.2.1.3.2	major CHO metabolism.degradation.sucrose.invertases.cell wall	ATFRUCT5 (BETA-FRUCTOFURANOSIDASE 5); hydrolase, hydrolyzing O-glycosyl compounds / levanase	Os01g73580.1	AT1G55120.1		1.43936	1.12159	0.496617		0.809014	0.298309	1.45862	0.670364	0.401122	0.284302		0.000591513	5.25023e-06	0.661576
GRMZM2G089836	2.2.1.3.2	major CHO metabolism.degradation.sucrose.invertases.cell wall	beta-fructofuranosidase 1 precursor, putative, expressed seq=cds; coord=5:67508656..67509581:1; parent_gene=GRMZM2G089836	Os02g01590.1	AT1G62660.1		-1.37257	-2.15396	-2.22148		3.35762	8.69392	0.359225	1.59873	0.406926	1.89779		3.85473e-11	9.59816e-15	1.36072e-07
GRMZM2G007277	2.2.1.3.1	major CHO metabolism.degradation.sucrose.invertases.neutral	beta-fructofuranosidase, putative / invertase, putative / saccharase, putative / beta-fructosidase, putative	Os11g07440.1	AT4G09510.1		0.258426	-2.06818	-1.87958		0.14391	0.120309	0.05846	0.245157	0.0928892	0.341802		0.991965	0.00048973	0.0262101
GRMZM2G118737	2.2.1.3.1	major CHO metabolism.degradation.sucrose.invertases.neutral	beta-fructofuranosidase, putative / invertase, putative / saccharase, putative / beta-fructosidase, putative	Os02g34560.1	AT4G09510.1		0.441493	1.7656	-0.846388		0.474893	0.349698	0.331755	0.0975705	0.151364	0.272151		0.517849	0.000136462	0.488621
GRMZM2G477236	2.2.1.3.1	major CHO metabolism.degradation.sucrose.invertases.neutral	beta-fructofuranosidase, putative / invertase, putative / saccharase, putative / beta-fructosidase, putative	Os02g03330.1	AT4G17600.1		-0.531067	-0.919623	0.133096		23.0734	33.341	9.68434	18.3191	20.6263	18.8085		0.0157952	3.42721e-08	0.960652
GRMZM2G084694	2.2.1.3.1	major CHO metabolism.degradation.sucrose.invertases.neutral	beta-fructofuranosidase, putative / invertase, putative / saccharase, putative / beta-fructosidase, putative	Os01g22900.1	AT1G56560.1		-0.933121	-1.0349	-0.154037		1.01084	1.93011	1.24342	2.54773	1.90725	2.12215		0.00257159	4.14374e-06	1
GRMZM2G020775	2.2.1.99	major CHO metabolism.degradation.sucrose.misc	sucrase-related	Os02g49320.1	AT4G26620.1		0.195576	0.633795	-0.199283		0.785821	0.686198	2.09647	1.35113	1.6004	1.83746		0.869797	0.00568967	0.934049
GRMZM2G147041	2.2.1.99	major CHO metabolism.degradation.sucrose.misc	sucrase-related	Os02g49320.1	AT4G26620.1		0.205135	0.626095	-0.199632		0.785821	0.681666	2.08531	1.35113	1.59277	1.82915		0.829384	0.00661236	0.933186
GRMZM2G152908	2.2.1.5	major CHO metabolism.degradation.sucrose.Susy	SUS1 (SUCROSE SYNTHASE 1); UDP-glycosyltransferase/ sucrose synthase	Os03g28330.4	AT3G43190.1		1.7516	-0.676537	-2.48473		4.97154	1.47641	0.381913	0.610411	0.440038	2.46302		6.8806e-13	0.0768123	7.62931e-10
GRMZM2G311182	2.2.1.5	major CHO metabolism.degradation.sucrose.Susy	SUS3 (sucrose synthase 3); UDP-glycosyltransferase/ sucrose synthase/ transferase, transferring glycosyl groups	Os03g22120.1	AT4G02280.1		1.03854	4.52835	2.46357		0.365074	0.177725	1.21438	0.0526241	1.78301	0.323256		0.109241	3.09137e-38	8.23285e-09
GRMZM2G318780	2.2.1.5	major CHO metabolism.degradation.sucrose.Susy	SUS3 (sucrose synthase 3); UDP-glycosyltransferase/ sucrose synthase/ transferase, transferring glycosyl groups	Os03g22120.1	AT4G02280.1		0.914738	4.83617	2.33325		0.300878	0.159598	0.987304	0.0345637	1.65831	0.32907		0.226398	1.93074e-34	4.84745e-08
GRMZM2G089713	2.2.1.5	major CHO metabolism.degradation.sucrose.Susy	SUS4; UDP-glycosyltransferase/ sucrose synthase/ transferase, transferring glycosyl groups	Os06g09450.7	AT3G43190.1		3.05126	5.53457	0.584857		6.01572	0.725715	0.55735	0.0120242	0.166034	0.110698		4.42905e-31	6.29666e-24	0.913518
GRMZM2G060659	2.2.1.5	major CHO metabolism.degradation.sucrose.Susy	SUS6 (SUCROSE SYNTHASE 6); UDP-glycosyltransferase/ sucrose synthase	Os04g24430.1	AT1G73370.1		2.7918	1.15286	1.74777		0.897804	0.129648	0.100288	0.045103	0.033584	0.01		1.45804e-09	0.183193	0.60034
GRMZM2G068506	2.1.2.1	major CHO metabolism.synthesis.starch.AGPase	ADG1 (ADP GLUCOSE PYROPHOSPHORYLASE 1); glucose-1-phosphate adenylyltransferase	Os08g25734.2	AT5G48300.1		0.410829	0.533388	1.56892		2.54323	1.91299	3.97494	2.7464	4.13253	1.39292		0.193148	0.00878378	1.55167e-05
GRMZM2G163437	2.1.2.1	major CHO metabolism.synthesis.starch.AGPase	ADG1 (ADP GLUCOSE PYROPHOSPHORYLASE 1); glucose-1-phosphate adenylyltransferase	Os08g25734.1	AT5G48300.1		0.961079	0.918166	1.31669		21.0142	10.7944	55.9274	29.5957	43.8963	17.6223		2.10252e-06	8.76469e-10	2.35796e-06
GRMZM2G391936	2.1.2.1	major CHO metabolism.synthesis.starch.AGPase	APL1 (ADP GLUCOSE PYROPHOSPHORYLASE LARGE SUBUNIT 1); glucose-1-phosphate adenylyltransferase	Os03g52460.1	AT5G19220.1		2.77332	3.02438	2.43931		35.1711	5.14438	55.6466	6.83926	31.7694	5.85736		1.66965e-39	1.94267e-92	3.05798e-19
GRMZM2G027955	2.1.2.1	major CHO metabolism.synthesis.starch.AGPase	APL2 (ADPGLC-PPASE LARGE SUBUNIT); glucose-1-phosphate adenylyltransferase	Os05g50380.2	AT1G27680.1		-1.37603	-1.81383	-2.07421		2.19588	5.69944	7.6042	26.7344	5.29741	22.3081		2.98219e-10	9.56784e-28	8.01261e-11
GRMZM2G138060	2.1.2.4	major CHO metabolism.synthesis.starch.debranching	ISA1 (ISOAMYLASE 1); alpha-amylase/ isoamylase	Os08g40930.1	AT2G39930.1		0.260369	2.29913	1.88102		1.07484	0.897357	4.3972	0.893445	2.79086	0.757693		0.662157	2.08089e-33	7.97205e-07
GRMZM2G005298	2.1.2.3	major CHO metabolism.synthesis.starch.starch branching	alpha-amylase/ catalytic/ cation binding	Os06g26234.2	AT3G20440.1		-0.620917	-2.20037	-1.733		0.465649	0.716099	0.130537	0.599944	0.0565271	0.187907		0.208827	3.35922e-08	0.110468
GRMZM2G073054	2.1.2.3	major CHO metabolism.synthesis.starch.starch branching	SBE2.2 (starch branching enzyme 2.2); 1,4-alpha-glucan branching enzyme	Os02g32660.1	AT5G03650.1		2.17443	3.56151	2.27613		24.7396	5.48054	32.3485	2.73988	34.9094	7.20709		7.88401e-26	1.70744e-98	1.38586e-17
GRMZM2G088753	2.1.2.3	major CHO metabolism.synthesis.starch.starch branching	SBE2.2 (starch branching enzyme 2.2); 1,4-alpha-glucan branching enzyme	Os06g51084.1	AT5G03650.1		0.915602	2.62623	0.764578		4.01157	2.12663	6.99584	1.13309	0.849832	0.500233		0.000236466	1.3665e-49	0.183335
GRMZM2G126988	2.1.2.2	major CHO metabolism.synthesis.starch.starch synthase	AtSS2 (starch synthase 2); transferase, transferring glycosyl groups	Os10g30156.1	AT3G01180.1		1.1617	1.35955	2.11224		4.35095	1.94481	6.34884	2.47417	5.67802	1.31326		1.40885e-06	4.31884e-15	8.58363e-10
GRMZM2G121612	2.1.2.2	major CHO metabolism.synthesis.starch.starch synthase	ATSS3 (starch synthase 3); starch synthase/ transferase, transferring glycosyl groups	Os04g53310.1	AT1G11720.1		0.801148	0.75451	1.3842		7.39888	4.24616	22.9801	13.6214	22.7046	8.6982		0.000379691	1.36526e-06	1.35739e-06
GRMZM5G897776	2.1.2.2	major CHO metabolism.synthesis.starch.starch synthase	ATSS3 (starch synthase 3); starch synthase/ transferase, transferring glycosyl groups	Os04g53310.1	AT1G11720.1		1.91262	2.23621	2.14748		4.49215	1.19316	9.99591	2.12156	10.8752	2.45461		1.76802e-14	7.53127e-42	2.71165e-12
GRMZM2G044744	2.1.2.2	major CHO metabolism.synthesis.starch.starch synthase	ATSS4; transferase, transferring glycosyl groups	Os05g45720.1	AT4G18240.1		1.199	1.19518	1.71296		1.72039	0.749361	2.82376	1.23323	7.51768	2.29314		0.000121576	3.98545e-09	1.12494e-07
GRMZM2G419257	2.1.2.2	major CHO metabolism.synthesis.starch.starch synthase	glycogen synthase 2, putative, expressed seq=cds; coord=5:214733040..214733959:1; parent_gene=GRMZM2G419257	Os02g56320.1	-		0.132042	-2.32793	-0.594549		0.390982	0.356786	0.203242	1.02044	0.00331126	0.005		1	1.55971e-12	1
GRMZM2G129451	2.1.2.2	major CHO metabolism.synthesis.starch.starch synthase	SSI1 (SUPPRESSOR OF SALICYLIC ACID INSENSITIVITY 1); starch synthase/ transferase, transferring glycosyl groups	Os06g06560.1	AT5G24300.1		2.88818	2.30881	1.52116		13.255	1.79041	29.9846	6.05169	34.4933	12.0177		2.17408e-36	3.04676e-54	4.17941e-08
GRMZM2G008263	2.1.2.2	major CHO metabolism.synthesis.starch.starch synthase	starch synthase, putative	Os07g22930.3	AT1G32900.1		1.92587	2.66006	3.21848		41.7172	10.9792	109.474	17.3202	156.397	16.8023		7.22643e-22	8.24634e-73	9.45018e-39
GRMZM2G135186	2.1.2.5	major CHO metabolism.synthesis.starch.transporter	AAC1 (ADP/ATP CARRIER 1); ATP:ADP antiporter/ binding	Os02g48720.2	AT5G13490.2		1.44353	1.98433	1.23459		27.7705	10.2103	16.9766	4.29049	11.0303	4.6875		3.38697e-13	6.63062e-38	0.000128714
GRMZM5G837108	2.1.2.5	major CHO metabolism.synthesis.starch.transporter	AAC1 (ADP/ATP CARRIER 1); ATP:ADP antiporter/ binding	Os02g48720.2	AT4G28390.1		1.31973	1.86936	0.685985		34.4392	13.7967	21.6031	5.91266	10.0066	6.21994		1.88258e-11	3.23135e-35	0.0867351
GRMZM2G105571	2.1.2.5	major CHO metabolism.synthesis.starch.transporter	AAC3 (ADP/ATP CARRIER 3); ATP:ADP antiporter/ binding	Os05g23720.1	AT4G28390.1		0.327881	-0.626084	-0.608137		11.1881	8.91359	4.00272	6.17768	4.82032	7.34756		0.195713	0.00125894	0.132096
GRMZM2G322953	2.1.1.3	major CHO metabolism.synthesis.sucrose.FBPase	fructose-1,6-bisphosphatase, putative / D-fructose-1,6-bisphosphate 1-phosphohydrolase, putative / FBPase, putative	Os05g36270.2	AT1G43670.1		3.4518	4.25822	0.373325		9.30506	0.8504	10.0643	0.525931	1.37991	1.06529		2.36145e-42	1.70744e-98	0.659535
GRMZM5G836250	2.1.1.3	major CHO metabolism.synthesis.sucrose.FBPase	fructose-1,6-bisphosphatase, putative / D-fructose-1,6-bisphosphate 1-phosphohydrolase, putative / FBPase, putative	Os01g64660.1	AT1G43670.1		-1.28755	-1.41525	-1.00144		29.3603	71.6725	68.2878	182.128	40.1374	80.3552		4.50593e-12	2.72406e-18	0.00137795
GRMZM2G055489	2.1.1.2	major CHO metabolism.synthesis.sucrose.SPP	sucrose-phosphatase 1 (SPP1)	Os01g27880.1	AT2G35840.2		0.731913	0.0799038	0.297304		11.1451	6.71054	13.249	12.5352	17.0029	13.8365		0.000858746	0.831381	0.626632
GRMZM2G097641	2.1.1.2	major CHO metabolism.synthesis.sucrose.SPP	sucrose-phosphatase 1 (SPP1)	Os05g05270.1	AT2G35840.2		-1.40336	-2.27934	-2.74193		0.0429948	0.113729	0.0111163	0.0539645	0.0529801	0.354419		0.245485	0.0739111	0.000572494
GRMZM2G049076	2.1.1.1	major CHO metabolism.synthesis.sucrose.SPS	ATSPS1F (sucrose phosphate synthase 1F); sucrose-phosphate synthase/ transferase, transferring glycosyl groups	Os06g43630.1	AT5G20280.1		-0.703843	-0.890757	-0.679642		0.308427	0.502378	0.635113	1.17759	0.790647	1.26641		0.200211	0.00170703	0.261722
GRMZM2G055331	2.1.1.1	major CHO metabolism.synthesis.sucrose.SPS	ATSPS1F (sucrose phosphate synthase 1F); sucrose-phosphate synthase/ transferase, transferring glycosyl groups	Os08g20660.2	AT5G20280.1		1.53205	3.81915	2.12624		1.75414	0.606554	0.721827	0.0511392	1.14069	0.261279		7.80545e-07	6.12113e-22	1.61189e-05
GRMZM2G462613	2.1.1.1	major CHO metabolism.synthesis.sucrose.SPS	ATSPS1F (sucrose phosphate synthase 1F); sucrose-phosphate synthase/ transferase, transferring glycosyl groups	Os02g09170.2	AT5G20280.1		0.709046	1.59548	0.625877		5.25698	3.21582	10.8978	3.60623	8.71194	5.64556		0.00330537	3.43163e-23	0.130032
GRMZM2G140107	2.1.1.1	major CHO metabolism.synthesis.sucrose.SPS	ATSPS3F (sucrose phosphate synthase 3F); sucrose-phosphate synthase/ transferase, transferring glycosyl groups	Os01g69030.3	AT1G04920.1		-0.67893	-1.18135	-2.06738		1.08995	1.74497	3.87815	8.79523	0.763287	3.19913		0.0442006	5.6483e-11	1.17143e-07
GRMZM5G875238	2.1.1.1	major CHO metabolism.synthesis.sucrose.SPS	ATSPS3F (sucrose phosphate synthase 3F); sucrose-phosphate synthase/ transferase, transferring glycosyl groups	Os01g69030.3	AT1G04920.1		-1.91123	-2.02755	-2.18168		3.80498	14.3117	30.4105	123.987	10.4595	47.453		3.19184e-23	1.07803e-35	8.96925e-13
GRMZM2G008507	2.1.1.1	major CHO metabolism.synthesis.sucrose.SPS	ATSPS4F; transferase, transferring glycosyl groups	Os11g12810.1	AT4G10120.2		1.90071	2.17861	1.30415		1.24719	0.334011	6.06018	1.33862	6.49622	2.6307		2.16219e-07	2.32821e-34	0.000186778
GRMZM2G103812	15	metal handling	SBP1 (selenium-binding protein 1); selenium binding	Os01g68770.1	AT4G14030.1		-0.914444	-1.12162	-0.945368		2.7864	5.25192	3.95494	8.6056	4.10141	7.898		0.000104232	5.11178e-10	0.00918788
GRMZM2G068557	15.1	metal handling.acquisition	ATFRO7 (FERRIC REDUCTION OXIDASE 7); ferric-chelate reductase/ oxidoreductase	Os04g36720.1	AT5G49740.1		-0.981742	-2.81109	-1.78398		1.67425	3.30639	9.76697	68.5459	7.89232	27.1792		0.000177079	3.10145e-62	7.76305e-09
GRMZM2G010933	15.2	metal handling.binding, chelation and storage	ATCOX17; copper chaperone	Os02g55134.1	AT3G15352.1		0.935497	-0.98245	0.946891		0.622534	0.3255	0.3398	0.671383	1.04635	0.542791		0.0547444	0.00568967	0.0729443
GRMZM2G325575	15.2	metal handling.binding, chelation and storage	ATFER4 (ferritin 4); binding / ferric iron binding / oxidoreductase/ transition metal ion binding	Os12g01530.2	AT2G40300.1		0.567771	-0.777425	-1.22729		14.1461	9.54378	24.8003	42.5094	22.9818	53.8065		0.00950093	1.37108e-06	0.000210968
GRMZM2G000166	15.2	metal handling.binding, chelation and storage	ATFP3; metal ion binding / transition metal ion binding	Os04g50020.1	AT1G29000.1		7.89455	3.05956	6.28186		0.237956	0.001	0.00833719	0.001	0.077809	0.001		5.77946e-06	0.684901	0.00585142
GRMZM2G122437	15.2	metal handling.binding, chelation and storage	ATFP3; metal ion binding / transition metal ion binding	Os04g32030.1	AT5G50740.1		-1.47026	-0.961148	-2.8024		1.09823	3.04289	0.268802	0.52332	0.0863284	0.602229		8.20248e-09	0.0136116	1.4115e-05
GRMZM2G155281	15.2	metal handling.binding, chelation and storage	ATFP3; metal ion binding / transition metal ion binding	Os04g32030.1	AT5G63530.2		-1.97738	-2.25049	-1.46766		1.87663	7.38977	1.10755	5.27021	0.668739	1.84955		9.34022e-21	4.01426e-27	0.000392383
GRMZM2G094742	15.2	metal handling.binding, chelation and storage	ATX1 (ARABIDOPSIS HOMOLOG OF ANTI-OXIDANT 1); metal ion binding	-	-		0.978297	1.36104	0.884668		6.18438	3.13906	11.8711	4.62144	15.7085	8.50791		2.3308e-05	1.24274e-17	0.00672391
GRMZM2G091228	15.2	metal handling.binding, chelation and storage	CAD1 (CADMIUM SENSITIVE 1); cadmium ion binding / copper ion binding / glutathione gamma-glutamylcysteinyltransferase	Os06g01260.1	AT5G44070.1		4.48884	5.8271	2.6193		1.4617	0.0650999	2.5674	0.0452234	0.20458	0.0332946		1.95972e-21	1.71451e-79	0.00876516
GRMZM2G113332	15.2	metal handling.binding, chelation and storage	CCH (COPPER CHAPERONE); copper chaperone	Os02g32814.1	AT3G56240.1		3.37006	4.68206	2.26539		10.1819	0.984778	100.917	3.9312	6.45817	1.34326		3.0397e-42	1.70744e-98	2.30758e-11
GRMZM2G025078	15.2	metal handling.binding, chelation and storage	CUTA; copper ion binding	Os10g23204.1	AT2G33740.2		0.946901	0.863838	0.218445		2.29128	1.18859	1.66343	0.914035	1.52619	1.31174		0.000945329	0.000288722	0.842047
GRMZM2G439195	15.2	metal handling.binding, chelation and storage	NAS1 (NICOTIANAMINE SYNTHASE 1); nicotianamine synthase	Os07g48980.1	AT1G09240.1		6.40461	7.35184	2.38056		0.767843	0.00906344	3.11571	0.0190736	0.437926	0.0840971		2.31652e-15	1.70744e-98	0.00118198
GRMZM2G050108	15.2	metal handling.binding, chelation and storage	NAS4 (NICOTIANAMINE SYNTHASE 4); nicotianamine synthase	Os07g48980.1	AT1G56430.1		2.75756	6.25562	2.68175		3.27833	0.484778	36.0294	0.471551	7.22894	1.12665		7.12855e-21	1.70744e-98	6.10236e-16
GRMZM2G478568	15.2	metal handling.binding, chelation and storage	NAS4 (NICOTIANAMINE SYNTHASE 4); nicotianamine synthase	Os07g48980.1	AT1G56430.1		3.76027	6.23055	2.78356		7.16061	0.528439	39.2199	0.522304	8.47808	1.2313		1.54656e-42	1.70744e-98	2.49988e-17
GRMZM2G150450	15.2	metal handling.binding, chelation and storage	copper-binding family protein	Os01g52160.1	AT3G24450.1		2.6915	7.96142	1.81857		5.90102	0.913491	0.249246	0.001	0.091054	0.025814		3.65705e-26	7.97701e-14	0.235496
GRMZM2G116517	15.2	metal handling.binding, chelation and storage	cytochrome c oxidase copper chaperone family protein	Os09g25314.1	AT1G53030.1		0.553429	1.44461	1.83811		0.966493	0.658567	1.17044	0.430011	6.40955	1.79267		0.21992	6.36302e-08	3.59024e-08
GRMZM2G121360	15.2	metal handling.binding, chelation and storage	heavy metal-associated domain containing protein, expressed	Os03g22490.1	AT3G06130.1		-0.93523	-1.80595	-2.32266		0.745624	1.42578	0.0321016	0.112246	0.0117073	0.0585659		0.00603011	0.0409218	0.279947
GRMZM2G008202	15.2	metal handling.binding, chelation and storage	heavy-metal-associated domain-containing protein	Os05g05820.1	AT5G27690.1		1.18499	5.15129	4.83285		0.0206068	0.00906344	0.429029	0.0120724	0.0284993	0.001		1	3.73248e-18	0.151816
GRMZM2G075502	15.2	metal handling.binding, chelation and storage	heavy-metal-associated domain-containing protein	Os03g22490.1	AT3G06130.1		-1.04107	0.14747	-0.209691		2.53843	5.22348	13.9601	12.6036	16.9974	19.6564		4.68763e-06	0.557965	0.813144
GRMZM2G096008	15.2	metal handling.binding, chelation and storage	heavy-metal-associated domain-containing protein	Os03g60480.1	AT5G02600.2		7.73199	8.56543	2.47147		0.212599	0.001	0.378835	0.001	0.0554608	0.01		1.98424e-05	2.73118e-20	0.253623
GRMZM2G059836	15.2	metal handling.binding, chelation and storage	heavy-metal-associated domain-containing protein / copper chaperone (CCH)-related	Os01g32330.1	AT1G71050.1		3.2408	3.10096	-1.61767		0.631056	0.0667558	1.13401	0.13217	0.296116	0.908721		1.08144e-08	4.63348e-24	0.00144375
GRMZM2G104041	15.2	metal handling.binding, chelation and storage	heavy-metal-associated domain-containing protein / copper chaperone (CCH)-related	Os01g32330.1	AT1G71050.1		1.39403	0.707829	-2.26543		2.29853	0.874593	0.554685	0.3396	0.216646	1.04163		1.68269e-06	0.0577944	1.0378e-05
GRMZM2G008290	15.2	metal handling.binding, chelation and storage	heavy-metal-associated domain-containing protein, putative, expressed	Os10g30450.1	AT5G03380.1		1.45172	2.03153	3.55368		3.50738	1.28225	0.491006	0.120098	1.43642	0.122326		1.4131e-08	2.27276e-07	9.0905e-13
GRMZM2G161154	15.2	metal handling.binding, chelation and storage	metallothionein, putative, expressed	Os01g05650.1	-		-0.920002	-2.26968	-0.812167		38.4559	72.7631	11.3211	54.592	27.6992	48.6356		3.11274e-06	3.61692e-43	0.0104489
GRMZM5G822137	15.2	metal handling.binding, chelation and storage	pro-resilin precursor, putative, expressed	Os05g05820.1	-		3.21633	4.61758	3.89183		0.525944	0.0565884	0.665634	0.0271148	1.96427	0.132326		2.41046e-07	1.59624e-24	2.9361e-17
GRMZM2G436001	15.2	metal handling.binding, chelation and storage	radical SAM domain-containing protein / TRAM domain-containing protein	Os11g38030.1	AT4G36390.1		-0.664201	-1.33915	-0.916074		6.67042	10.5706	4.68914	11.8636	1.83745	3.46721		0.00325078	1.79186e-14	0.0334398
GRMZM2G164229	15.2	metal handling.binding, chelation and storage	retrotransposon protein, putative, unclassified	Os12g40020.1	AT5G48050.1		3.13438	4.99274	1.96191		110.47	12.5806	301.267	9.46207	330.857	84.927		4.71719e-46	1.70744e-98	1.78267e-15
GRMZM2G000039	15.2	metal handling.binding, chelation and storage	SIT4 phosphatase-associated family protein	Os04g52940.1	AT1G30470.1		-1.04055	-0.919579	-1.10378		0.835634	1.71891	1.85756	3.51369	1.14135	2.45297		0.000649022	1.14597e-05	0.00736176
GRMZM2G096107	15.2	metal handling.binding, chelation and storage	SIT4 phosphatase-associated family protein	Os04g52940.1	AT1G30470.1		0.0186673	-0.567	-2.3442		1.22512	1.20937	0.964076	1.42822	0.228118	1.15833		1	0.0453842	2.27533e-06
GRMZM2G052869	35.2	metal handling.binding, chelation and storage	expressed protein	-	-		1.99604	3.29451	1.41636		113.823	28.534	141.718	14.4438	67.513	25.2942		5.64071e-22	1.70744e-98	2.77715e-07
GRMZM2G165998	15.3	metal handling.regulation	acireductone dioxygenase [iron(II)-requiring]/ metal ion binding	Os03g06620.1	AT4G14710.2		1.77461	2.19536	1.31671		9.78747	2.86062	20.6847	4.51627	26.0913	10.4743		5.13208e-16	4.35737e-47	3.90888e-06
GRMZM2G353250	15.3	metal handling.regulation	ALS3 (ALUMINUM SENSITIVE 3)	Os05g02754.1	-		0.784044	2.1095	1.22812		0.432789	0.251336	0.473779	0.109787	0.535806	0.228721		0.18938	1.4762e-07	0.0540766
GRMZM2G132522	15.3	metal handling.regulation	ARD4; acireductone dioxygenase [iron(II)-requiring]/ metal ion binding	Os10g28360.1	AT5G43850.1		0.204012	1.05263	-3.89172		0.00327451	0.00284271	0.00567564	0.00273616	0.0246946	0.366545		1	0.897325	1.95459e-05
GRMZM2G373040	15.3	metal handling.regulation	ARD4; acireductone dioxygenase [iron(II)-requiring]/ metal ion binding	Os10g28360.1	AT5G43850.1		0.418034	0.248961	-4.35228		0.0475927	0.0356204	0.0549566	0.0462461	0.010693	0.218408		1	1	0.000125388
GRMZM2G433446	15.3	metal handling.regulation	ARD4; acireductone dioxygenase [iron(II)-requiring]/ metal ion binding	Os10g28360.1	AT5G43850.1		-2.08578	-1.54113	-3.35453		0.00304034	0.0129064	0.00846443	0.0246333	0.0745554	0.762596		0.787153	0.350579	2.0864e-07
GRMZM2G434572	15.3	metal handling.regulation	ARD4; acireductone dioxygenase [iron(II)-requiring]/ metal ion binding	Os10g28360.1	AT5G43850.1		-1.22805	0.706203	-3.63251		0.00428924	0.0100475	0.00852963	0.00522807	0.0187675	0.232756		0.787153	1	0.00108414
AC233900.1_FG002	15.3	metal handling.regulation	ATARD4, ARD4 | ARD4; acireductone dioxygenase [iron(II)-requiring]/ metal ion binding | chr5:17627364-17629122 REVERSEmoderately similar to ( 260) ARD4_ORYSA 1,2-dihydroxy-3-keto-5-methylthiopentene dioxygenase 4 (EC 1.13.-.-) (Aci-reductone dioxygenase 4) - Oryza sativa (Rice)moderately similar to ( 260) loc_os10g28360 12010.m05716 protein 1,2-dihydroxy-3-keto-5-methylthiopentene dioxygenase 4, …	-	-		-0.40156	1.31251	-3.97502		0.0101421	0.0133971	0.0158803	0.00639372	0.0279939	0.440213		0.984036	0.60381	4.79414e-06
GRMZM2G107306	15.3	metal handling.regulation	VIT1 (vacuolar iron transporter 1); iron ion transmembrane transporter	Os04g38940.1	AT2G01770.1		1.83456	4.28835	3.97092		0.20183	0.0565884	0.0585027	0.00299401	0.0784039	0.005		0.0361145	0.00404755	0.0692065
GRMZM2G465764	3.6	minor CHO metabolism.callose	ATGSL07 (glucan synthase-like 7); 1,3-beta-glucan synthase/ transferase, transferring glycosyl groups	Os01g34890.1	AT3G59100.1		0.878168	1.02431	0.337024		0.521073	0.283494	0.781922	0.384428	0.401515	0.317868		0.0954567	0.000892096	0.842047
GRMZM2G180951	3.6	minor CHO metabolism.callose	ATGSL12 (glucan synthase-like 12); 1,3-beta-glucan synthase/ transferase, transferring glycosyl groups	Os03g03610.1	AT1G05570.1		-1.59332	-2.45141	-0.868935		0.206918	0.624361	0.492962	2.69626	0.0646874	0.11814		0.000586117	2.23589e-23	0.554433
GRMZM5G840560	3.6	minor CHO metabolism.callose	ATGSL12 (glucan synthase-like 12); 1,3-beta-glucan synthase/ transferase, transferring glycosyl groups	Os02g58560.1	AT1G05570.1		0.814913	1.67404	1.21915		1.36125	0.773792	3.5429	1.11026	3.05291	1.31134		0.0213472	8.40754e-18	0.00216154
GRMZM2G326643	3.6	minor CHO metabolism.callose	GSL8 (GLUCAN SYNTHASE-LIKE 8); 1,3-beta-glucan synthase/ transferase, transferring glycosyl groups	Os06g08380.1	AT3G07160.1		0.371609	-0.704942	0.0604913		1.92374	1.4869	1.0475	1.70751	1.05507	1.01174		0.313245	0.00592279	1
GRMZM5G804976	3.6	minor CHO metabolism.callose	protein ATGSL05, putative, expressed	-	-		-2.01894	-0.743617	-2.1654		0.191061	0.774343	0.276209	0.462475	0.0978	0.438721		1.41726e-06	0.0773954	0.00128289
GRMZM2G095126	3.8.2	minor CHO metabolism.galactose.alpha-galactosidases	AtAGAL1 (Arabidopsis thaliana ALPHA-GALACTOSIDASE 1); alpha-galactosidase/ catalytic/ hydrolase, hydrolyzing O-glycosyl compounds	Os10g35070.1	AT5G08380.1		1.42911	1.46282	-0.381682		0.280357	0.104113	0.322927	0.117152	0.212145	0.276395		0.0459621	0.00157565	0.906504
GRMZM2G346455	3.8.2	minor CHO metabolism.galactose.alpha-galactosidases	AtAGAL2 (Arabidopsis thaliana ALPHA-GALACTOSIDASE 2); alpha-galactosidase/ catalytic/ hydrolase, hydrolyzing O-glycosyl compounds	Os10g35110.2	AT5G08370.1		-1.14838	-1.31027	-1.16415		1.46844	3.255	2.33899	5.80042	1.31985	2.95779		5.83787e-06	9.46798e-12	0.00435848
GRMZM2G053554	3.8.2	minor CHO metabolism.galactose.alpha-galactosidases	alpha-galactosidase, putative / melibiase, putative / alpha-D-galactoside galactohydrolase, putative	Os07g48160.1	AT3G56310.1		-0.454396	0.441353	-1.35609		1.42015	1.9459	3.52603	2.59672	1.45056	3.71329		0.235056	0.0426153	0.00040164
GRMZM2G028307	3.8.2	minor CHO metabolism.galactose.alpha-galactosidases	glycosyl hydrolase family protein 27 / alpha-galactosidase family protein / melibiase family protein	Os01g33420.1	AT3G26380.1		0.900323	1.55378	2.50192		0.422485	0.226354	0.360885	0.122923	0.523628	0.0924419		0.139616	0.000386533	0.000166563
GRMZM2G312839	3.8.3	minor CHO metabolism.galactose.galactose-1-phosphate uridyl transferases	UTP:galactose-1-phosphate uridylyltransferase/ ribose-5-phosphate adenylyltransferase	Os07g07550.1	AT5G18200.1		-1.10062	-1.42449	-1.22819		1.23167	2.64127	2.26288	6.07398	2.74719	6.43593		4.48762e-05	1.17932e-13	0.000783124
GRMZM2G018441	3.99	minor CHO metabolism.misc	phosphoglycolate phosphatase, putative	Os04g41340.1	AT5G36790.2		1.11133	0.913509	1.56858		27.9693	12.946	23.641	12.5508	22.4154	7.55715		2.0692e-08	2.69586e-09	3.59024e-08
GRMZM2G051276	3.4.5	minor CHO metabolism.myo-inositol.inositol phosphatase	IMPL1 (MYO-INOSITOL MONOPHOSPHATASE LIKE 1); 3(2),5-bisphosphate nucleotidase/ inositol or phosphatidylinositol phosphatase/ inositol-1(or 4)-monophosphatase	Os02g07350.1	AT1G31190.1		1.14115	1.8807	1.7859		8.71617	3.95189	14.4689	3.92904	6.79123	1.96942		1.25491e-07	2.55059e-33	5.88733e-08
GRMZM2G029731	3.4.5	minor CHO metabolism.myo-inositol.inositol phosphatase	IMPL2 (MYO-INOSITOL MONOPHOSPHATASE LIKE 2); 3(2),5-bisphosphate nucleotidase/ L-galactose-1-phosphate phosphatase/ inositol or phosphatidylinositol phosphatase/ inositol-1(or 4)-monophosphatase	Os07g09330.1	AT4G39120.1		1.54358	0.46142	0.887862		0.600868	0.206117	0.490119	0.355959	0.285526	0.154302		0.00139468	0.277242	0.357671
GRMZM2G034417	3.4.5	minor CHO metabolism.myo-inositol.inositol phosphatase	VTC4; 3(2),5-bisphosphate nucleotidase/ L-galactose-1-phosphate phosphatase/ inositol or phosphatidylinositol phosphatase/ inositol-1(or 4)-monophosphatase	Os03g39000.1	AT3G02870.3		1.56444	1.38375	1.59766		5.67718	1.9195	3.65363	1.40015	11.7165	3.87128		2.37881e-11	6.28082e-13	2.04711e-07
GRMZM2G004528	3.4.3	minor CHO metabolism.myo-inositol.InsP Synthases	MIPS1 (MYO-INOSITOL-1-PHOSTPATE SYNTHASE 1); inositol-3-phosphate synthase	Os03g09250.1	AT4G39800.1		1.02543	0.897762	1.13423		12.5937	6.18685	32.705	17.5534	196.574	89.5547		1.02188e-06	2.95919e-09	1.87624e-05
GRMZM2G010768	3.4.3	minor CHO metabolism.myo-inositol.InsP Synthases	MIPS2 (MYO-INOSITOL-1-PHOSTPATE SYNTHASE 2); binding / catalytic/ inositol-3-phosphate synthase	Os03g09250.1	AT2G22240.1		1.03794	1.00668	0.645221		5.43426	2.6466	13.9902	6.96277	3.05868	1.9557		8.84522e-06	2.01285e-10	0.202945
GRMZM2G155242	3.4.3	minor CHO metabolism.myo-inositol.InsP Synthases	MIPS2 (MYO-INOSITOL-1-PHOSTPATE SYNTHASE 2); binding / catalytic/ inositol-3-phosphate synthase	Os03g09250.1	AT2G22240.1		0.199401	0.000883228	-0.994053		36.9603	32.1891	78.8442	78.7959	50.0373	99.6628		0.502579	1	0.0023029
GRMZM2G392513	3.4.3	minor CHO metabolism.myo-inositol.InsP Synthases	MIPS2 (MYO-INOSITOL-1-PHOSTPATE SYNTHASE 2); binding / catalytic/ inositol-3-phosphate synthase	Os03g09250.1	AT2G22240.1		1.00279	0.946035	0.266163		14.3963	7.18423	43.7253	22.6959	14.8218	12.3247		1.26769e-06	2.56773e-10	0.673114
GRMZM2G054936	3.4.1	minor CHO metabolism.myo-inositol.poly-phosphatases	AT5PTASE2 (MYO-INOSITOL POLYPHOSPHATE 5-PHOSPHATASE 2); inositol-polyphosphate 5-phosphatase	Os09g39970.1	AT4G18010.2		5.85599	5.11318	3.89206		0.0579202	0.001	0.727058	0.0210063	4.17602	0.281279		0.0555918	2.01395e-28	2.01778e-24
AC207628.4_FG009	3.4.1	minor CHO metabolism.myo-inositol.poly-phosphatases	inositol polyphosphate 5-phosphatase, putative	-	-		0.95275	0.160047	2.02979		0.1954	0.100953	0.376775	0.337212	1.13965	0.279089		0.352337	0.873034	4.65285e-05
GRMZM2G069758	3.5	minor CHO metabolism.others	SOS4 (SALT OVERLY SENSITIVE 4); kinase/ pyridoxal kinase	Os12g40830.3	AT5G37850.2		0.359726	1.25559	1.62617		1.05248	0.820213	1.40672	0.589164	1.07647	0.348721		0.487734	4.54276e-07	0.00124875
GRMZM2G016236	3.5	minor CHO metabolism.others	aldo/keto reductase family protein	Os07g05000.1	AT1G06690.1		-1.19097	-1.53504	-0.198542		1.41247	3.22474	3.85301	11.1659	5.96393	6.84384		3.42102e-06	5.61929e-18	0.789503
GRMZM2G022130	3.5	minor CHO metabolism.others	aldo/keto reductase family protein	Os10g37330.1	AT5G53580.1		-0.138244	-1.1584	0.128097		2.98428	3.28439	2.31226	5.1612	4.0419	3.69849		0.90593	3.01333e-09	0.957282
GRMZM2G059285	3.5	minor CHO metabolism.others	aldo/keto reductase family protein	Os05g38230.2	AT2G37790.1		-1.05961	-3.07669	-0.773025		0.154382	0.321788	0.0806675	0.680572	0.0218182	0.0372841		0.0863925	7.7952e-14	1
GRMZM2G059306	3.5	minor CHO metabolism.others	aldo/keto reductase family protein	Os05g38219.1	-		-0.945262	-4.013	-1.23564		0.208308	0.401106	0.0557236	0.899646	0.0193344	0.0455297		0.0975823	5.50487e-22	0.673114
GRMZM2G059314	3.5	minor CHO metabolism.others	aldo/keto reductase family protein	Os05g38230.2	AT2G37790.1		-1.40317	-1.68792	-0.218535		0.814526	2.15428	0.933249	3.00686	2.9539	3.43702		6.10215e-07	5.13113e-14	0.842047
GRMZM2G077214	3.5	minor CHO metabolism.others	aldo/keto reductase family protein	Os03g41510.2	AT1G04420.1		-0.715187	-1.55307	-1.3909		13.7864	22.633	9.71567	28.5098	3.1688	8.30991		0.000543966	2.28581e-21	8.72686e-05
GRMZM2G085153	3.5	minor CHO metabolism.others	aldo/keto reductase family protein	Os09g39390.1	AT2G27680.1		-0.441066	-0.91849	-0.816272		16.0011	21.7232	32.4726	61.3776	13.5214	23.8092		0.0679233	8.00874e-09	0.0195041
GRMZM2G087206	3.5	minor CHO metabolism.others	aldo/keto reductase family protein	Os01g62870.1	AT2G37770.2		-0.938615	-0.946352	-0.561839		3.91287	7.49974	9.63039	18.5577	10.3604	15.2935		1.79803e-05	1.35763e-08	0.152376
GRMZM2G111954	3.5	minor CHO metabolism.others	aldo/keto reductase family protein	Os07g04990.2	AT1G06690.1		-1.84767	-1.69273	-4.57615		1.65382	5.95239	4.404	14.2368	0.0947244	2.25953		2.96041e-17	2.42666e-22	1.78479e-19
GRMZM2G178533	3.5	minor CHO metabolism.others	aldo/keto reductase family protein	Os01g62880.1	AT2G37770.2		1.98542	2.40333	0.781785		1.24117	0.313444	0.952888	0.180123	0.954787	0.555349		6.04287e-08	3.57699e-15	0.164613
GRMZM2G479423	3.5	minor CHO metabolism.others	aldo/keto reductase family protein	Os01g62870.1	AT2G37770.2		-0.820172	-1.48175	0.0552224		8.49787	15.004	9.33801	26.0799	10.855	10.4473		6.52715e-05	1.5593e-19	1
GRMZM2G048121	3.5	minor CHO metabolism.others	aldo/keto reductase, putative	Os10g02480.1	AT1G59960.1		-1.79564	-1.04301	-1.65263		0.420367	1.45939	2.62011	5.39877	6.97767	21.9383		2.49686e-08	6.65556e-08	1.57304e-07
GRMZM2G060952	3.5	minor CHO metabolism.others	aldo/keto reductase, putative	Os03g13390.2	AT1G59960.1		-0.152045	1.09461	0.0680488		1.03459	1.14958	4.55844	2.13454	1.39034	1.32628		0.966694	2.70438e-09	1
GRMZM2G132875	3.5	minor CHO metabolism.others	aldo/keto reductase, putative	Os04g37490.1	AT1G59960.1		0	-5.50504	-2.84328		0.001	0.001	0.00277906	0.126206	0.420047	3.01448		1	9.04223e-06	8.24476e-12
GRMZM2G011662	3.5	minor CHO metabolism.others	aldose 1-epimerase family protein	Os05g49430.1	AT3G61610.1		-0.162871	-1.16899	0.178125		0.133478	0.149431	0.200598	0.451054	0.106432	0.0940698		1	0.00527305	1
GRMZM2G039588	3.5	minor CHO metabolism.others	aldose 1-epimerase family protein	Os04g56290.5	AT5G57330.1		1.09153	1.82482	1.10504		4.32382	2.02902	4.52673	1.27779	2.98262	1.38659		7.21399e-06	8.28239e-23	0.00746782
GRMZM2G041356	3.5	minor CHO metabolism.others	aldose 1-epimerase family protein	Os04g38530.1	AT5G15140.1		1.01832	1.16657	0.712725		0.623722	0.307925	1.61332	0.718701	2.06663	1.26099		0.0361992	8.64275e-07	0.212989
GRMZM2G047592	3.5	minor CHO metabolism.others	aldose 1-epimerase family protein	Os09g15820.1	AT5G66530.1		2.09063	3.85236	3.21159		10.7009	2.51235	39.8865	2.76154	30.8795	3.33337		1.7107e-21	1.70744e-98	1.18206e-30
GRMZM2G315401	3.5	minor CHO metabolism.others	aldose 1-epimerase family protein	Os04g38540.1	AT5G15140.1		1.85778	0.247913	-0.493916		0.41621	0.114833	0.713732	0.601043	0.212863	0.299767		0.00167653	0.576677	0.574103
GRMZM5G898915	3.5	minor CHO metabolism.others	aldose 1-epimerase family protein	Os10g06720.1	AT3G17940.1		1.04966	2.0203	0.728037		0.351421	0.169765	0.487589	0.120194	0.400999	0.242093		0.117146	2.66149e-07	0.399342
GRMZM5G840928	3.5	minor CHO metabolism.others	carbohydrate kinase family	Os11g17610.1	AT5G19150.2		-0.169274	-1.39578	-0.239265		0.438641	0.493248	0.448255	1.17949	0.566032	0.66814		0.998392	1.19938e-06	0.840382
GRMZM2G111164	3.5	minor CHO metabolism.others	haloacid dehalogenase-like hydrolase family protein	Os11g29370.1	AT5G53850.2		-0.00402229	-0.249211	0.944267		5.03701	5.05107	10.6842	12.6988	8.73189	4.53791		1	0.247859	0.00842948
GRMZM2G574782	3.5	minor CHO metabolism.others	haloacid dehalogenase-like hydrolase family protein	Os11g29370.1	AT5G53850.2		2.22449	3.51743	1.82271		4.36989	0.935045	9.30279	0.812383	3.99362	1.12895		6.98921e-18	2.40114e-86	5.0812e-07
GRMZM2G174481	3.5	minor CHO metabolism.others	mannose 6-phosphate reductase (NADPH-dependent), putative	Os02g03100.2	AT2G21250.1		1.58667	0.701181	0.491299		11.3177	3.76811	11.2159	6.89854	5.71274	4.06395		6.03753e-14	2.66718e-05	0.284803
GRMZM2G121128	3.5	minor CHO metabolism.others	pfkB-type carbohydrate kinase family protein	Os10g42240.1	AT4G27600.1		-0.643729	-0.698061	-0.802434		8.95767	13.9951	21.3101	34.5719	17.0916	29.8084		0.00366463	1.94714e-05	0.0184555
GRMZM2G132607	3.5	minor CHO metabolism.others	pfkB-type carbohydrate kinase family protein	Os08g45180.1	AT4G28706.3		2.62915	2.72293	2.92694		2.60861	0.421654	3.01442	0.456584	2.18864	0.287791		1.26499e-17	1.20619e-36	9.34562e-13
GRMZM2G178346	3.5	minor CHO metabolism.others	pfkB-type carbohydrate kinase family protein	Os01g47550.1	AT1G17160.1		1.39539	0.712686	2.13884		2.32715	0.884644	1.08343	0.661092	1.22086	0.277209		9.88596e-07	0.0115723	7.28207e-06
GRMZM2G361593	3.5	minor CHO metabolism.others	pfkB-type carbohydrate kinase family protein	Os03g52760.1	AT5G58730.1		1.54956	0.573606	-0.0938101		0.80172	0.273879	1.59639	1.07267	0.611258	0.652326		0.000200345	0.0245705	1
GRMZM2G011888	3.5	minor CHO metabolism.others	sugar isomerase (SIS) domain-containing protein / CBS domain-containing protein	Os02g06360.1	AT3G54690.1		-0.353803	-0.783725	-1.00773		1.01835	1.30137	0.604338	1.04041	0.430217	0.865058		0.484885	0.0094894	0.0607581
GRMZM2G005493	3.5.1	minor CHO metabolism.others.Xylose isomerase	xylose isomerase family protein	Os07g47290.1	AT5G57655.2		0.511057	-1.00873	0.205291		1.76973	1.24183	1.30148	2.61875	1.60153	1.38911		0.138016	6.35602e-06	0.986416
GRMZM2G165919	3.1.1.2	minor CHO metabolism.raffinose family.galactinol synthases.putative	AtGolS1 (Arabidopsis thaliana galactinol synthase 1); transferase, transferring glycosyl groups / transferase, transferring hexosyl groups	Os03g20120.1	AT2G47180.1		-0.867665	-1.58211	-1.66209		0.731249	1.33432	0.645544	1.9328	1.35421	4.28574		0.0140818	2.14998e-10	4.18198e-06
GRMZM5G872256	3.1.1.2	minor CHO metabolism.raffinose family.galactinol synthases.putative	AtGolS1 (Arabidopsis thaliana galactinol synthase 1); transferase, transferring glycosyl groups / transferase, transferring hexosyl groups	Os03g20120.1	AT2G47180.1		-1.46549	-0.150693	-0.838792		0.830977	2.29481	7.0907	7.8714	26.8608	48.042		1.27773e-07	0.60051	0.0101463
GRMZM2G037265	3.1.2.2	minor CHO metabolism.raffinose family.raffinose synthases.putative	AtSIP1 (Arabidopsis thaliana seed imbibition 1); hydrolase, hydrolyzing O-glycosyl compounds	Os08g38710.1	AT1G55740.1		-0.628852	-0.395865	-1.88813		0.691976	1.07003	0.800835	1.05368	0.269615	0.997994		0.123646	0.230352	0.000592207
GRMZM2G050177	3.1.2.2	minor CHO metabolism.raffinose family.raffinose synthases.putative	AtSIP1 (Arabidopsis thaliana seed imbibition 1); hydrolase, hydrolyzing O-glycosyl compounds	Os08g38710.1	AT1G55740.1		-0.506423	-0.358223	-2.07588		0.778792	1.10629	0.683776	0.876496	0.135732	0.572246		0.229094	0.3296	0.00152001
GRMZM2G050273	3.1.2.2	minor CHO metabolism.raffinose family.raffinose synthases.putative	AtSIP1 (Arabidopsis thaliana seed imbibition 1); hydrolase, hydrolyzing O-glycosyl compounds	Os08g38710.1	AT1G55740.1		-0.432508	-0.419814	-2.30584		0.770284	1.03956	0.910215	1.21764	0.101184	0.50031		0.394985	0.179046	0.00142008
GRMZM2G077181	3.1.2.2	minor CHO metabolism.raffinose family.raffinose synthases.putative	AtSIP2 (Arabidopsis thaliana seed imbibition 2); hydrolase, hydrolyzing O-glycosyl compounds	Os07g10840.1	AT3G57520.1		-1.90426	-1.22042	-0.779751		0.222902	0.83436	0.334185	0.778702	0.119677	0.205465		3.11223e-06	0.00024206	0.509311
GRMZM2G311756	3.1.2.2	minor CHO metabolism.raffinose family.raffinose synthases.putative	AtSIP2 (Arabidopsis thaliana seed imbibition 2); hydrolase, hydrolyzing O-glycosyl compounds	Os04g40520.1	AT3G57520.1		0.87226	0.581279	0.832222		0.972216	0.531112	3.96324	2.64892	3.58323	2.01257		0.0261778	0.00378384	0.0348944
GRMZM2G340656	3.1.2.2	minor CHO metabolism.raffinose family.raffinose synthases.putative	AtSIP2 (Arabidopsis thaliana seed imbibition 2); hydrolase, hydrolyzing O-glycosyl compounds	Os07g10840.1	AT3G57520.1		-1.13727	-0.13156	-1.87341		0.0583858	0.128428	0.183973	0.201539	0.13694	0.501744		0.408337	0.975701	0.00483057
GRMZM2G127147	3.1.2.2	minor CHO metabolism.raffinose family.raffinose synthases.putative	DIN10 (DARK INDUCIBLE 10); hydrolase, hydrolyzing O-glycosyl compounds	Os06g07600.1	AT5G20250.3		0.0565406	0.926813	-0.95461		4.76267	4.57962	5.77014	3.03521	0.790291	1.53163		0.998864	1.97026e-07	0.0901148
[truncated: 6,529 more rows]

## Sheet: S2-C4
Activity	log2FC.(-1cm)	log2FC.(+4cm)	log2FC.(+9cm)	Gene
C4.ME.Carbonic Anhydrase	-1.81809	-1.98938	-1.69734	GRMZM2G348512
[truncated: 66 more rows]

## Sheet: S2-TIM
Activity	GENE	log2FC.(-1cm)	log2FC.(+4cm)	log2FC.(+9cm)	aver.sec(-1).BS	aver.sec(-1).M	(-1) BS/M	aver.sec(+4).BS	aver.sec(+4).M	(+4) BS/M	aver.sec(+9).BS	aver.sec(+9).M	9 BS/M	section data Li et al., 2010	base	SST (-1) cm	(+4) cm	(+9) cm
[truncated: 10 more rows]

[truncated: 20 more sheets: S2-GS PK, S2-Aquaporin, S2-IAA, S2-Met salvage, S2-SST, S3-BS-1 top100, S3-BS4 top100, S3-BStip top100, S3-M-1 top100, S3-M4 top100, S3-Mtip top100, S3-one appearance top100, S4-BS(-1) only, S4-BS(+9) only, S4-M(-1) only, S4-M(+4) only, S4-M(+9) only, S5-Li '10 tx factor list, others tx factor overlap, Sheet1]
